# Supplementary material for: The control of tonic pain by active relief learning
Source: eLife. 2018 Feb 27;7:e31949. doi: 10.7554/eLife.31949 (PMC5843408; doi:10.7554/eLife.31949)
Supplement: Figure 2—source data 1. [file elife-31949-fig2-data1.zip › behavioural_data_expt1/expt1_behav.csv]

subj	session	paradigm	s	a	r	RT	rateType	rateNum
1	1	i	0	0	1	1.43429672598222	2	6.5
1	1	i	1	0	1	1.91774673158216	NaN	NaN
1	1	i	0	0	0	1.21618966922961	NaN	NaN
1	1	i	1	1	0	0.769089732951215	1	6.5
1	1	i	0	0	0	1.35509582258828	NaN	NaN
1	1	i	1	0	1	2.45377849404804	2	7
1	1	i	0	0	0	2.51556081321132	NaN	NaN
1	1	i	0	1	0	0.804327463949903	NaN	NaN
1	1	i	1	0	0	0.710826447752879	NaN	NaN
1	1	i	0	0	1	1.68225610586205	NaN	NaN
1	1	i	1	1	0	3.00448406669648	1	7.5
1	1	i	1	1	0	0.858912033508659	NaN	NaN
1	1	i	0	0	0	0.706365623946112	NaN	NaN
1	1	i	0	0	1	0.832832303150099	2	7
1	1	i	1	0	0	1.64456247673843	NaN	NaN
1	1	i	0	0	0	0.814039671689898	NaN	NaN
1	1	i	1	0	1	1.98457004124248	NaN	NaN
1	1	i	0	0	0	1.20917242934365	1	8
1	1	i	1	1	0	1.7101457631079	NaN	NaN
1	1	i	1	1	0	1.87559771205451	NaN	NaN
1	2	p	0	1	1	1.25072649125013	2	4
1	2	p	1	1	1	1.12383359177147	NaN	NaN
1	2	p	0	1	0	1.3986620547139	NaN	NaN
1	2	p	1	1	0	1.18612453782134	1	8
1	2	p	0	0	0	1.16819762856085	NaN	NaN
1	2	p	1	1	1	1.33364655895002	2	3
1	2	p	0	0	0	1.33305190318515	NaN	NaN
1	2	p	0	1	0	1.30847994214037	NaN	NaN
1	2	p	1	1	0	1.1389312073843	NaN	NaN
1	2	p	0	0	1	0.895397032335495	NaN	NaN
1	2	p	1	0	0	0.931258699104546	1	7
1	2	p	1	0	0	0.904214237870292	NaN	NaN
1	2	p	0	1	0	1.17662393093997	NaN	NaN
1	2	p	0	1	1	1.05806164557816	2	6
1	2	p	1	0	0	0.996522320268014	NaN	NaN
1	2	p	0	0	0	0.955057305798618	NaN	NaN
1	2	p	1	0	1	1.06257046444352	NaN	NaN
1	2	p	0	0	0	0.876472791782362	1	7.5
1	2	p	1	1	0	1.03251499241833	NaN	NaN
1	2	p	1	0	0	0.811964715480826	NaN	NaN
2	1	p	0	0	1	1.02446812267772	2	3
2	1	p	1	1	1	1.07361385590229	NaN	NaN
2	1	p	0	1	0	1.04746077460368	NaN	NaN
2	1	p	1	1	0	1.29791861426565	1	7
2	1	p	0	1	0	1.15589157463364	NaN	NaN
2	1	p	1	1	1	1.19836478720208	2	8
2	1	p	0	0	0	1.35669324304945	NaN	NaN
2	1	p	0	0	0	1.05824457014387	NaN	NaN
2	1	p	1	0	0	1.1995565135785	NaN	NaN
2	1	p	0	1	1	1.08400040931519	NaN	NaN
2	1	p	1	1	0	1.15490299715566	1	7
2	1	p	1	0	0	1.1319855073034	NaN	NaN
2	1	p	0	0	0	1.0714299297797	NaN	NaN
2	1	p	0	0	1	0.912906776991804	2	8
2	1	p	1	0	0	1.02934731851019	NaN	NaN
2	1	p	0	1	0	1.17470141187005	NaN	NaN
2	1	p	1	1	1	1.14920305562555	NaN	NaN
2	1	p	0	1	0	1.29542890829907	1	8
2	1	p	1	0	0	1.17349851683139	NaN	NaN
2	1	p	1	0	0	1.07005467512681	NaN	NaN
2	2	i	1	1	0	0.794895982027811	NaN	NaN
2	2	i	0	1	1	0.803775973552547	2	5
2	2	i	1	0	0	0.989805426823295	NaN	NaN
2	2	i	1	1	1	0.791646505222161	NaN	NaN
2	2	i	1	1	1	0.58986531499977	NaN	NaN
2	2	i	0	1	0	1.05506995355609	1	7
2	2	i	1	1	1	1.26415454288508	2	8
2	2	i	0	1	0	0.78058802097803	NaN	NaN
2	2	i	0	0	1	0.874028364174592	NaN	NaN
2	2	i	0	0	1	0.753210914739611	NaN	NaN
2	2	i	1	0	0	1.51142810657257	1	7
2	2	i	0	0	1	1.65940079828943	NaN	NaN
2	2	i	0	0	0	1.93752914794459	NaN	NaN
2	2	i	1	1	1	0.582010425492626	2	8
2	2	i	0	1	0	1.20400345202142	NaN	NaN
2	2	i	1	0	0	0.684453917347128	NaN	NaN
2	2	i	0	1	1	0.521248680510325	NaN	NaN
2	2	i	0	1	1	1.1004180399832	NaN	NaN
2	2	i	1	1	0	1.1776155269763	1	8
2	2	i	1	0	0	1.33062136094304	NaN	NaN
3	1	i	0	0	1	1.4476378431682	2	6
3	1	i	0	0	1	1.00200945351753	NaN	NaN
3	1	i	1	0	0	1.47019582286157	NaN	NaN
3	1	i	0	0	1	1.13774612183261	NaN	NaN
3	1	i	0	0	1	0.994914938564762	NaN	NaN
3	1	i	1	1	1	1.33478998841383	2	6.5
3	1	i	1	1	1	1.18091360255494	NaN	NaN
3	1	i	0	0	1	0.770107288579311	NaN	NaN
3	1	i	1	1	0	1.11289977394335	1	6.5
3	1	i	1	1	0	1.12625326721172	NaN	NaN
3	1	i	1	1	1	3.00438898214634	NaN	NaN
3	1	i	0	0	0	0.708293576419237	1	6.5
3	1	i	0	0	1	1.5183354709734	2	7
3	1	i	1	1	1	1.23943195583706	NaN	NaN
3	1	i	0	0	0	1.4075770615018	NaN	NaN
3	1	i	0	0	0	2.08907943363374	NaN	NaN
3	1	i	1	1	1	1.12854133355722	NaN	NaN
3	1	i	1	0	0	1.94733704394457	1	6.5
3	1	i	0	0	0	1.21231384180646	NaN	NaN
3	1	i	1	1	1	1.25974714753829	NaN	NaN
3	2	p	0	0	1	0.986068754882581	2	6
3	2	p	0	1	1	1.06517306444948	NaN	NaN
3	2	p	1	1	0	1.16635178084107	NaN	NaN
3	2	p	0	0	1	1.02782173970991	NaN	NaN
3	2	p	0	0	1	1.09971864028557	NaN	NaN
3	2	p	1	0	1	1.07776225903945	2	5
3	2	p	1	0	1	1.55248621953433	NaN	NaN
3	2	p	0	0	1	1.11941532962373	NaN	NaN
3	2	p	1	1	0	0.96335139537041	1	6.5
3	2	p	1	0	0	1.08129548022407	NaN	NaN
3	2	p	1	1	1	1.08971544363158	NaN	NaN
3	2	p	0	1	0	1.06984850767185	1	6
3	2	p	0	0	1	1.04687396708687	2	7
3	2	p	1	1	1	1.0205925971095	NaN	NaN
3	2	p	0	1	0	1.0257860247475	NaN	NaN
3	2	p	0	1	0	1.07021435680144	NaN	NaN
3	2	p	1	1	1	0.94057004244678	NaN	NaN
3	2	p	1	0	0	0.978490667072037	1	6
3	2	p	0	1	0	0.974521566233307	NaN	NaN
3	2	p	1	0	1	0.987049484112504	NaN	NaN
3	3	i	1	0	0	1.2504475765636	NaN	NaN
3	3	i	1	1	1	0.821615344651946	2	4.5
3	3	i	1	1	1	0.906096610131499	NaN	NaN
3	3	i	0	1	1	1.21165398520316	NaN	NaN
3	3	i	0	1	0	1.17673259900039	1	6
3	3	i	1	1	1	1.27778544155808	2	5.5
3	3	i	0	1	0	1.300516686435	NaN	NaN
3	3	i	0	0	1	0.714276658614835	NaN	NaN
3	3	i	0	0	1	0.919534924858453	NaN	NaN
3	3	i	1	1	0	1.17962377307049	NaN	NaN
3	3	i	0	0	0	1.1060699864538	1	6.5
3	3	i	1	1	1	1.90604559651547	NaN	NaN
3	3	i	0	0	0	0.948025576835789	NaN	NaN
3	3	i	1	1	1	0.939892074504314	2	6
3	3	i	0	1	1	1.01027486679595	NaN	NaN
3	3	i	1	1	1	0.959442363819107	NaN	NaN
3	3	i	1	1	0	1.0051991628934	NaN	NaN
3	3	i	0	1	0	0.988690069942095	1	7
3	3	i	0	0	1	1.82072879440602	NaN	NaN
3	3	i	1	1	1	1.44994311528717	NaN	NaN
3	4	p	1	0	0	1.07433106509052	NaN	NaN
3	4	p	1	0	1	1.16218707749795	2	6
3	4	p	1	0	1	0.91420173802544	NaN	NaN
3	4	p	0	1	1	1.0344686026292	NaN	NaN
3	4	p	0	1	0	1.39631240980452	1	6.5
3	4	p	1	1	1	0.94935826983783	2	7
3	4	p	0	0	0	0.882193863213615	NaN	NaN
3	4	p	0	1	1	1.12562993515166	NaN	NaN
3	4	p	0	0	1	0.921561584149458	NaN	NaN
3	4	p	1	1	0	0.93735980688507	NaN	NaN
3	4	p	0	0	0	0.868830408700887	1	6
3	4	p	1	1	1	1.04980166570022	NaN	NaN
3	4	p	0	1	0	1.03566304570631	NaN	NaN
3	4	p	1	0	1	0.879155987262493	2	6.5
3	4	p	0	0	1	0.922445719548705	NaN	NaN
3	4	p	1	1	1	1.10563682350039	NaN	NaN
3	4	p	1	0	0	0.945450747560244	NaN	NaN
3	4	p	0	0	0	0.90991870723883	1	5.5
3	4	p	0	1	1	0.925882045048638	NaN	NaN
3	4	p	1	1	1	0.996760786285449	NaN	NaN
3	5	i	1	1	1	1.05645969727993	2	5
3	5	i	1	1	0	0.416994658058684	NaN	NaN
3	5	i	1	1	0	0.609833372622234	NaN	NaN
3	5	i	1	0	1	0.75228723624241	NaN	NaN
3	5	i	0	1	1	1.16549058647797	NaN	NaN
3	5	i	0	1	1	0.92192743328269	2	5
3	5	i	0	1	0	1.04434351059899	1	6
3	5	i	0	0	1	1.37425098276799	NaN	NaN
3	5	i	1	0	1	0.78483452722503	NaN	NaN
3	5	i	0	1	1	0.954978823312558	NaN	NaN
3	5	i	1	0	1	0.560189577467099	NaN	NaN
3	5	i	1	0	1	1.27330348785108	NaN	NaN
3	5	i	0	1	0	1.25848146651333	1	6.5
3	5	i	0	0	0	1.4615216969396	NaN	NaN
3	5	i	0	1	1	1.85788330921787	2	5.5
3	5	i	1	0	0	1.1682993539398	NaN	NaN
3	5	i	0	1	0	0.751163729259133	NaN	NaN
3	5	i	1	0	1	1.54897654309389	NaN	NaN
3	5	i	1	0	1	0.921195433165849	NaN	NaN
3	5	i	0	1	1	1.67133556968111	NaN	NaN
3	6	p	1	1	1	0.824226094762707	2	6
3	6	p	1	0	0	0.939392805146781	NaN	NaN
3	6	p	1	0	0	1.04192715557292	NaN	NaN
3	6	p	1	0	1	0.945408185903943	NaN	NaN
3	6	p	0	0	1	0.93564285156026	NaN	NaN
3	6	p	0	1	1	1.10275379953237	2	6.5
3	6	p	0	1	0	0.922438776869967	1	7
3	6	p	0	0	1	0.885413758162031	NaN	NaN
3	6	p	1	1	1	0.870607433316763	NaN	NaN
3	6	p	0	0	1	1.03577563789077	NaN	NaN
3	6	p	1	0	1	0.901968431324349	NaN	NaN
3	6	p	1	0	1	0.883089770984952	NaN	NaN
3	6	p	0	0	0	0.900968685185944	1	6
3	6	p	0	1	0	0.849066103684891	NaN	NaN
3	6	p	0	1	1	0.940558571932343	2	6
3	6	p	1	1	0	0.878942877126974	NaN	NaN
3	6	p	0	1	0	0.855368549229752	NaN	NaN
3	6	p	1	1	1	0.873788087021239	NaN	NaN
3	6	p	1	1	1	0.90125756110865	NaN	NaN
3	6	p	0	0	1	1.03846185192742	NaN	NaN
4	1	p	0	1	1	1.12590959898353	2	5
4	1	p	0	0	1	1.10296326951175	NaN	NaN
4	1	p	1	1	0	1.32315391439624	NaN	NaN
4	1	p	0	1	1	1.07257744891831	NaN	NaN
4	1	p	0	1	1	0.950771855505081	NaN	NaN
4	1	p	1	1	1	0.994063741280115	2	4
4	1	p	1	0	1	1.07175761373583	NaN	NaN
4	1	p	0	1	1	1.1609143878959	NaN	NaN
4	1	p	1	0	0	1.05878574440703	1	7
4	1	p	1	0	0	1.00182319753276	NaN	NaN
4	1	p	1	1	1	0.869371217204389	NaN	NaN
4	1	p	0	0	0	1.21760405884834	1	7.5
4	1	p	0	1	1	1.03658378664295	2	6.5
4	1	p	1	0	1	1.05699937304962	NaN	NaN
4	1	p	0	0	0	0.987165776046822	NaN	NaN
4	1	p	0	0	0	0.948679102443748	NaN	NaN
4	1	p	1	0	1	1.01112995685617	NaN	NaN
4	1	p	1	1	0	0.967978734995995	1	8.5
4	1	p	0	0	0	1.15100180780337	NaN	NaN
4	1	p	1	1	1	0.944440168181245	NaN	NaN
4	2	i	1	1	1	1.41190016725704	2	7
4	2	i	0	0	1	1.62436486167098	NaN	NaN
4	2	i	0	1	1	1.44851504485086	NaN	NaN
4	2	i	1	0	0	1.62678301323194	1	8.5
4	2	i	1	0	0	1.30283522308946	NaN	NaN
4	2	i	1	0	0	1.85733992461519	NaN	NaN
4	2	i	0	1	1	1.24277052372599	2	7
4	2	i	0	1	0	1.55108862098314	NaN	NaN
4	2	i	0	0	1	1.11095515326451	NaN	NaN
4	2	i	0	0	1	1.15181983186176	NaN	NaN
4	2	i	1	0	1	1.8559357002905	NaN	NaN
4	2	i	0	1	0	1.84614144692478	1	8.5
4	2	i	1	0	0	2.00114251699688	NaN	NaN
4	2	i	1	0	1	1.83592791849696	2	8.5
4	2	i	0	1	0	1.75770127391388	NaN	NaN
4	2	i	0	0	0	1.43224542170628	NaN	NaN
4	2	i	1	0	0	2.28808845285039	NaN	NaN
4	2	i	1	1	1	2.50048160789083	NaN	NaN
4	2	i	0	0	0	1.60497014514021	1	8.5
4	2	i	1	0	0	1.38300097710089	NaN	NaN
4	3	p	1	1	1	0.960573655218468	2	7
4	3	p	0	1	1	0.99606050480179	NaN	NaN
4	3	p	0	0	1	1.00613276560671	NaN	NaN
4	3	p	1	1	0	0.886273224261458	1	8
4	3	p	1	0	0	0.974250957103322	NaN	NaN
4	3	p	1	0	0	0.995802721575274	NaN	NaN
4	3	p	0	1	1	0.850268091538055	2	8
4	3	p	0	0	0	1.12663948170484	NaN	NaN
4	3	p	0	0	1	1.67011806411392	NaN	NaN
4	3	p	0	0	1	1.0609512442561	NaN	NaN
4	3	p	1	0	1	1.10117538888608	NaN	NaN
4	3	p	0	1	0	0.893010301367212	1	8.5
4	3	p	1	1	0	0.94008471831421	NaN	NaN
4	3	p	1	1	1	0.898588561367433	2	9
4	3	p	0	1	0	0.787272692696206	NaN	NaN
4	3	p	0	1	0	1.40272652550175	NaN	NaN
4	3	p	1	0	0	1.10419121116138	NaN	NaN
4	3	p	1	0	1	0.908748057947378	NaN	NaN
4	3	p	0	0	0	1.00395911570104	1	7.5
4	3	p	1	1	0	0.909065306393131	NaN	NaN
4	4	i	1	1	1	1.7588087758586	2	5
4	4	i	1	0	0	1.47186827337464	NaN	NaN
4	4	i	1	1	1	0.962387797134397	NaN	NaN
4	4	i	0	0	1	1.27928910992614	NaN	NaN
4	4	i	0	0	0	0.907465480742758	1	7.5
4	4	i	0	1	0	0.987476081852037	NaN	NaN
4	4	i	1	1	1	1.43022149133321	2	8.5
4	4	i	1	1	0	1.3786820515561	NaN	NaN
4	4	i	0	0	0	2.15217209535786	NaN	NaN
4	4	i	1	1	0	1.04000047089176	NaN	NaN
4	4	i	0	1	0	2.91543231062224	1	6
4	4	i	1	0	0	1.10187629363281	NaN	NaN
4	4	i	1	0	0	2.0067274177818	NaN	NaN
4	4	i	1	0	0	1.58321613855787	NaN	NaN
4	4	i	0	1	1	1.1050370057792	2	9
4	4	i	1	0	0	1.45573267336022	NaN	NaN
4	4	i	0	1	1	1.10621966934286	NaN	NaN
4	4	i	0	1	0	1.02506292899034	1	8
4	4	i	0	1	1	1.27304345096309	NaN	NaN
4	4	i	0	0	0	1.60385328572556	NaN	NaN
4	5	p	1	0	1	0.992988839555437	2	8
4	5	p	1	1	0	0.996100953224413	NaN	NaN
4	5	p	1	1	1	1.33652604199233	NaN	NaN
4	5	p	0	0	1	1.24275875142303	NaN	NaN
4	5	p	0	0	0	0.927589174432796	1	8
4	5	p	0	1	0	1.28767612042884	NaN	NaN
4	5	p	1	1	1	1.02519966880664	2	8.5
4	5	p	1	1	0	1.088539482942	NaN	NaN
4	5	p	0	0	0	0.960966970844311	NaN	NaN
4	5	p	1	0	0	1.13344357037658	NaN	NaN
4	5	p	0	0	0	1.01785918576115	1	6
4	5	p	1	1	0	1.01993684612808	NaN	NaN
4	5	p	1	0	0	1.00138520752898	NaN	NaN
4	5	p	1	0	0	1.00079357389313	NaN	NaN
4	5	p	0	0	1	0.936302790851187	2	9
4	5	p	1	0	0	0.941182259080961	NaN	NaN
4	5	p	0	1	1	1.06252118636985	NaN	NaN
4	5	p	0	1	0	0.970456955483314	1	8.5
4	5	p	0	1	1	1.04649636673548	NaN	NaN
4	5	p	0	1	0	1.19231111718909	NaN	NaN
4	6	i	0	1	0	0.732327133556282	NaN	NaN
4	6	i	0	0	1	1.51446800816575	2	9
4	6	i	1	0	0	0.786546432223076	NaN	NaN
4	6	i	0	1	0	1.09230963810478	1	7
4	6	i	0	0	1	1.06231894425946	NaN	NaN
4	6	i	1	1	1	1.16042749756161	2	9
4	6	i	1	0	0	0.548177240155383	NaN	NaN
4	6	i	0	0	1	0.557906293080123	NaN	NaN
4	6	i	1	1	0	0.451080802968136	NaN	NaN
4	6	i	1	0	1	0.693920753089515	NaN	NaN
4	6	i	1	1	1	0.398735715140901	NaN	NaN
4	6	i	0	0	0	0.567275838014211	1	8
4	6	i	0	1	0	0.624734330839601	NaN	NaN
4	6	i	1	0	0	0.657191171014347	NaN	NaN
4	6	i	0	0	0	0.534688898809691	NaN	NaN
4	6	i	0	0	0	0.638548976246966	NaN	NaN
4	6	i	1	1	1	0.329008672563759	2	8.5
4	6	i	1	0	0	1.81170625631512	1	7.5
4	6	i	0	0	0	1.01284659996327	NaN	NaN
4	6	i	1	1	1	0.659343389294008	NaN	NaN
5	1	i	1	1	1	2.20693805143128	2	6
5	1	i	1	1	0	1.270084980928	NaN	NaN
5	1	i	0	0	0	1.6258309660443	NaN	NaN
5	1	i	0	1	0	1.00531021373899	1	4
5	1	i	1	1	1	1.55577429901314	NaN	NaN
5	1	i	0	0	1	1.25391949737786	2	9
5	1	i	0	0	0	0.78662763092143	NaN	NaN
5	1	i	0	0	0	1.24611265006206	NaN	NaN
5	1	i	1	1	0	0.803574614208628	NaN	NaN
5	1	i	0	1	0	0.834985530633276	NaN	NaN
5	1	i	1	0	0	2.00677390328201	1	5
5	1	i	0	1	1	1.96482979515349	NaN	NaN
5	1	i	0	1	1	1.18406597801732	2	8
5	1	i	1	0	0	1.16218368352929	NaN	NaN
5	1	i	1	1	1	1.27373318711398	NaN	NaN
5	1	i	0	1	1	1.00289568442531	NaN	NaN
5	1	i	1	0	0	1.9226798226664	NaN	NaN
5	1	i	1	0	0	1.23121646214531	1	6
5	1	i	0	1	0	1.04352461513008	NaN	NaN
5	1	i	1	1	1	0.480033421263215	NaN	NaN
5	2	p	1	0	1	1.20205828134749	2	7
5	2	p	1	0	0	1.36307016805222	NaN	NaN
5	2	p	0	0	0	1.14254084309505	NaN	NaN
5	2	p	0	0	0	0.966994389442334	1	7
5	2	p	1	1	1	1.00707696459358	NaN	NaN
5	2	p	0	1	1	0.900206196396539	2	8.5
5	2	p	0	0	0	0.975013440043767	NaN	NaN
5	2	p	0	0	0	1.060554608237	NaN	NaN
5	2	p	1	0	0	1.11496437671303	NaN	NaN
5	2	p	0	0	0	1.01545552318748	NaN	NaN
5	2	p	1	1	0	0.99393635893648	1	7.5
5	2	p	0	1	1	0.906040730353197	NaN	NaN
5	2	p	0	1	1	0.866935256262877	2	7
5	2	p	1	1	0	0.836729038735939	NaN	NaN
5	2	p	1	0	1	1.10219293836963	NaN	NaN
5	2	p	0	1	1	0.888982362977913	NaN	NaN
5	2	p	1	1	0	0.846828768246269	NaN	NaN
5	2	p	1	1	0	0.886224323930946	1	8
5	2	p	0	1	0	0.864208610018977	NaN	NaN
5	2	p	1	0	1	0.933658852574808	NaN	NaN
5	3	i	1	1	1	3.01287648349899	2	1
5	3	i	1	1	1	0.763385786483923	NaN	NaN
5	3	i	0	1	1	1.56855932077997	NaN	NaN
5	3	i	1	1	0	1.39200346769758	1	8
5	3	i	0	0	0	0.907103859775816	NaN	NaN
5	3	i	1	1	1	0.850929151571108	2	7
5	3	i	1	0	1	0.74368891420454	NaN	NaN
5	3	i	0	0	1	1.49248006481321	NaN	NaN
5	3	i	0	1	1	1.09576284667492	NaN	NaN
5	3	i	0	1	1	1.27297613754308	NaN	NaN
5	3	i	0	0	0	0.728767370559581	1	8
5	3	i	1	1	1	0.654901911068009	NaN	NaN
5	3	i	1	0	0	1.73303105684136	NaN	NaN
5	3	i	1	0	0	1.02381868723205	NaN	NaN
5	3	i	0	1	1	1.0752660615708	2	8
5	3	i	0	0	1	1.53369489392935	NaN	NaN
5	3	i	1	1	1	0.548177240156292	NaN	NaN
5	3	i	1	0	0	0.751695890652627	1	8
5	3	i	0	1	0	1.09100713854423	NaN	NaN
5	3	i	0	1	0	0.689522138116445	NaN	NaN
5	4	p	1	0	1	0.907535510847083	2	9
5	4	p	1	1	1	1.23369468263263	NaN	NaN
5	4	p	0	0	1	0.900769757619855	NaN	NaN
5	4	p	1	0	0	1.01400873746388	1	8
5	4	p	0	0	0	0.978031073445891	NaN	NaN
5	4	p	1	0	1	0.81743785809158	2	8.5
5	4	p	1	1	1	0.90914409025936	NaN	NaN
5	4	p	0	0	1	0.78432961721046	NaN	NaN
5	4	p	0	1	1	0.884492286277236	NaN	NaN
5	4	p	0	1	1	0.872677422928973	NaN	NaN
5	4	p	0	1	0	0.897532978291565	1	9
5	4	p	1	0	1	0.80163188253573	NaN	NaN
5	4	p	1	1	0	0.917791902527824	NaN	NaN
5	4	p	1	0	0	0.750243369704549	NaN	NaN
5	4	p	0	0	1	0.874772590817884	2	8.5
5	4	p	0	1	1	0.921203153404349	NaN	NaN
5	4	p	1	1	1	0.884998495257605	NaN	NaN
5	4	p	1	1	0	0.825174977158895	1	8.5
5	4	p	0	1	0	0.843188712111441	NaN	NaN
5	4	p	0	0	0	0.831682343450666	NaN	NaN
5	5	i	1	1	1	3.01315871689076	2	8
5	5	i	0	0	1	0.437647399030539	NaN	NaN
5	5	i	0	1	1	0.586174608590227	NaN	NaN
5	5	i	1	0	0	1.493997786205	1	8
5	5	i	0	0	1	0.314023135895695	NaN	NaN
5	5	i	1	1	1	0.664260589259356	2	7
5	5	i	0	0	1	0.535987776122056	NaN	NaN
5	5	i	1	1	0	0.586138687980565	NaN	NaN
5	5	i	0	0	1	0.685684971387673	NaN	NaN
5	5	i	1	0	1	0.719830985966837	NaN	NaN
5	5	i	1	1	1	0.716645823657018	NaN	NaN
5	5	i	1	0	0	0.750175754430529	1	8.5
5	5	i	0	1	1	0.355565476489573	2	8.5
5	5	i	1	0	0	0.637874634645414	NaN	NaN
5	5	i	0	0	1	1.09335435443791	NaN	NaN
5	5	i	1	1	1	0.509506737529591	NaN	NaN
5	5	i	1	1	1	0.377666011343536	NaN	NaN
5	5	i	0	1	0	0.59985945682638	1	9
5	5	i	0	0	0	0.477234631940519	NaN	NaN
5	5	i	0	1	1	0.459752461694734	NaN	NaN
5	6	p	1	0	1	0.782179813762923	2	8.5
5	6	p	0	1	1	0.803978192867362	NaN	NaN
5	6	p	0	0	1	0.786170925977785	NaN	NaN
5	6	p	1	1	0	0.839236840907688	1	8.5
5	6	p	0	0	1	0.906245991001924	NaN	NaN
5	6	p	1	0	1	0.83449924400702	2	8
5	6	p	0	0	1	0.861908785183914	NaN	NaN
5	6	p	1	0	0	0.829083985110628	NaN	NaN
5	6	p	0	1	1	0.849554508928122	NaN	NaN
5	6	p	1	1	1	0.867393470474781	NaN	NaN
5	6	p	1	1	1	1.04165221541189	NaN	NaN
5	6	p	1	1	0	0.886831352116133	1	7
5	6	p	0	0	1	0.806888969989814	2	9
5	6	p	1	0	0	0.837598076104769	NaN	NaN
5	6	p	0	1	1	0.818131216492475	NaN	NaN
5	6	p	1	1	1	0.896569460659521	NaN	NaN
5	6	p	1	0	1	0.82045851003204	NaN	NaN
5	6	p	0	0	0	0.803264308404323	1	8.5
5	6	p	0	1	0	0.812239632148703	NaN	NaN
5	6	p	0	1	1	0.859651219900115	NaN	NaN
6	1	p	1	1	1	1.02091364533771	2	3
6	1	p	1	0	0	1.00770965035917	NaN	NaN
6	1	p	0	0	0	0.995186939628184	NaN	NaN
6	1	p	0	1	0	0.894641821676487	1	6
6	1	p	1	0	1	0.980593813023006	NaN	NaN
6	1	p	0	0	1	1.07607835040471	2	7
6	1	p	0	1	0	1.18194515254436	NaN	NaN
6	1	p	0	1	0	1.10436447529719	NaN	NaN
6	1	p	1	0	0	1.26774470767123	NaN	NaN
6	1	p	0	0	0	1.12328165896542	NaN	NaN
6	1	p	1	1	0	0.999821906203579	1	6.5
6	1	p	0	0	1	1.21184408280533	NaN	NaN
6	1	p	0	0	1	1.08503344993733	2	7
6	1	p	1	1	0	0.93573711665158	NaN	NaN
6	1	p	1	0	1	0.972314262508007	NaN	NaN
6	1	p	0	1	1	0.918028555981437	NaN	NaN
6	1	p	1	0	0	0.982900882347167	NaN	NaN
6	1	p	1	1	0	0.916366246579855	1	7
6	1	p	0	1	0	0.94744059590812	NaN	NaN
6	1	p	1	1	1	0.972826206714672	NaN	NaN
6	2	i	1	0	0	1.27608130857334	NaN	NaN
6	2	i	0	1	0	0.878866031507641	NaN	NaN
6	2	i	0	0	0	1.33038573003796	NaN	NaN
6	2	i	0	0	1	0.577890530268633	2	7
6	2	i	0	1	0	2.14359974656327	1	7
6	2	i	1	0	1	2.77290323982743	2	8
6	2	i	0	0	0	1.75478113932331	NaN	NaN
6	2	i	0	1	0	0.879251800786733	NaN	NaN
6	2	i	1	0	0	1.11474975859164	NaN	NaN
6	2	i	0	0	0	2.96647942669733	NaN	NaN
6	2	i	0	0	1	0.994359558098949	NaN	NaN
6	2	i	1	0	0	0.883482886845741	1	7.5
6	2	i	1	1	1	1.69481786286997	2	6.5
6	2	i	1	1	0	1.03948671556282	NaN	NaN
6	2	i	0	1	1	1.44801094884679	NaN	NaN
6	2	i	1	1	1	1.07856743763114	NaN	NaN
6	2	i	1	1	1	0.789417364630935	NaN	NaN
6	2	i	1	1	1	0.781565239227348	NaN	NaN
6	2	i	1	1	1	0.545734034720226	NaN	NaN
6	2	i	0	0	1	0.917519932168943	NaN	NaN
6	3	p	1	0	0	0.971568381526595	NaN	NaN
6	3	p	0	1	0	0.900022065521625	NaN	NaN
6	3	p	0	1	0	0.945529257038288	NaN	NaN
6	3	p	0	1	1	0.847987283497787	2	7
6	3	p	0	0	0	0.993146105436608	1	6.5
6	3	p	1	0	1	0.954482847304462	2	7.5
6	3	p	0	0	0	0.952258485944185	NaN	NaN
6	3	p	0	1	0	0.878720839780726	NaN	NaN
6	3	p	1	1	0	0.903244054006791	NaN	NaN
6	3	p	0	0	0	0.92565398910665	NaN	NaN
6	3	p	0	0	1	0.972074288660224	NaN	NaN
6	3	p	1	1	0	0.907236977342109	1	7
6	3	p	1	1	1	0.894295293404866	2	7
6	3	p	1	1	0	0.826715639443137	NaN	NaN
6	3	p	0	1	1	0.96522069594721	NaN	NaN
6	3	p	1	0	1	0.927351615417138	NaN	NaN
6	3	p	1	0	1	1.14655761289396	NaN	NaN
6	3	p	1	0	1	0.959678356561199	NaN	NaN
6	3	p	1	1	1	1.0418595890369	NaN	NaN
6	3	p	0	0	1	0.989002557005733	NaN	NaN
6	4	i	1	0	1	1.61127858971304	2	7.5
6	4	i	1	0	1	1.32429280914585	NaN	NaN
6	4	i	1	0	1	1.32982669662306	NaN	NaN
6	4	i	0	1	1	2.0449991714122	NaN	NaN
6	4	i	0	1	1	0.797866255179542	NaN	NaN
6	4	i	0	1	0	1.17803342790648	1	7.5
6	4	i	1	0	0	0.986970778427349	NaN	NaN
6	4	i	0	1	0	2.2777064899492	NaN	NaN
6	4	i	1	1	0	1.22119189425575	NaN	NaN
6	4	i	0	0	1	0.761653446974378	2	8
6	4	i	0	0	0	1.96008495376373	1	7
6	4	i	1	1	0	2.32318923130151	NaN	NaN
6	4	i	0	0	1	0.971538799847622	2	8
6	4	i	1	0	1	0.505262369897537	NaN	NaN
6	4	i	1	0	1	1.22903888814108	NaN	NaN
6	4	i	0	0	0	0.960275121713494	NaN	NaN
6	4	i	0	1	1	1.23671805125559	NaN	NaN
6	4	i	1	0	1	0.715691059780511	NaN	NaN
6	4	i	1	0	0	0.54488612712521	1	7.5
6	4	i	0	0	0	1.84990767798445	NaN	NaN
6	5	p	1	0	1	0.905514297159243	2	7
6	5	p	1	0	1	1.11256916604907	NaN	NaN
6	5	p	1	1	1	0.906814985595702	NaN	NaN
6	5	p	0	0	1	1.02967586023078	NaN	NaN
6	5	p	0	0	1	0.997862270705809	NaN	NaN
6	5	p	0	1	0	0.962748512538383	1	7
6	5	p	1	1	0	1.04583168445606	NaN	NaN
6	5	p	0	1	0	0.971312409423263	NaN	NaN
6	5	p	1	1	0	0.947725545986032	NaN	NaN
6	5	p	0	0	1	1.08816095815564	2	7.5
6	5	p	0	0	0	0.956914582289755	1	7
6	5	p	1	0	0	0.913897383561562	NaN	NaN
6	5	p	0	1	1	0.903401319887053	2	7.5
6	5	p	1	0	1	0.908092431283876	NaN	NaN
6	5	p	1	1	1	0.918367236052291	NaN	NaN
6	5	p	0	1	0	0.93549895392789	NaN	NaN
6	5	p	0	0	1	1.07594976064502	NaN	NaN
6	5	p	1	1	1	0.975848367921571	NaN	NaN
6	5	p	1	0	0	0.970572867379815	1	7.5
6	5	p	0	1	0	0.908603168074478	NaN	NaN
6	6	i	1	1	1	1.62491634874095	2	8
6	6	i	1	1	0	0.793411797236331	NaN	NaN
6	6	i	0	1	1	2.52223923671772	NaN	NaN
6	6	i	0	1	0	1.02905343749808	1	7.5
6	6	i	1	0	0	1.64607449573305	NaN	NaN
6	6	i	0	1	0	1.71886958130926	NaN	NaN
6	6	i	0	0	0	1.46066798456013	NaN	NaN
6	6	i	0	0	0	1.02709410385796	NaN	NaN
6	6	i	1	0	1	1.24859720948007	2	8
6	6	i	0	1	0	0.601729139856616	NaN	NaN
6	6	i	1	1	1	1.69848780253596	NaN	NaN
6	6	i	0	0	0	1.28563407882029	1	7.5
6	6	i	0	1	1	1.91491976270481	2	7.5
6	6	i	1	1	1	1.07371936220807	NaN	NaN
6	6	i	1	1	1	1.02546318725581	NaN	NaN
6	6	i	0	0	0	1.11557985680338	NaN	NaN
6	6	i	1	0	0	2.07942379713495	NaN	NaN
6	6	i	1	0	0	0.652927484734391	1	7
6	6	i	0	0	1	2.61299583652726	NaN	NaN
6	6	i	1	1	1	0.721936115038261	NaN	NaN
7	1	i	1	0	0	0.897323793542455	NaN	NaN
7	1	i	0	0	1	0.822535264836915	2	6.5
7	1	i	0	0	1	0.681711668555181	NaN	NaN
7	1	i	1	0	1	1.20154362045378	NaN	NaN
7	1	i	1	0	0	1.31699307637791	1	7.5
7	1	i	1	0	0	0.878319374100101	NaN	NaN
7	1	i	0	1	1	1.41508261288345	2	6
7	1	i	1	1	1	1.18718714730221	NaN	NaN
7	1	i	1	0	0	0.485109698233828	NaN	NaN
7	1	i	1	1	1	0.904876178022278	NaN	NaN
7	1	i	0	0	0	1.18905471735798	1	8
7	1	i	0	1	0	1.08708364160157	NaN	NaN
7	1	i	0	0	0	1.14950431062425	NaN	NaN
7	1	i	0	0	0	0.560436734290306	NaN	NaN
7	1	i	1	0	0	1.22081246390917	NaN	NaN
7	1	i	0	1	0	0.682271305678114	NaN	NaN
7	1	i	1	1	0	0.919138472758277	NaN	NaN
7	1	i	0	1	1	0.850575982512055	2	6
7	1	i	0	1	1	1.28466120371468	NaN	NaN
7	1	i	1	0	0	0.988263618666679	1	7
7	2	p	1	0	0	1.14939292653708	NaN	NaN
7	2	p	0	0	1	1.097194237851	2	8
7	2	p	0	1	1	1.00596644410962	NaN	NaN
7	2	p	1	1	1	1.04108382452523	NaN	NaN
7	2	p	1	0	0	0.972924912937742	1	8
7	2	p	1	1	0	1.21094003038434	NaN	NaN
7	2	p	0	0	1	0.918484959073794	2	6
7	2	p	1	1	1	0.975237113781986	NaN	NaN
7	2	p	1	1	0	0.950108682495738	NaN	NaN
7	2	p	1	1	1	1.02256086204579	NaN	NaN
7	2	p	0	0	0	1.57970255920827	1	6
7	2	p	0	0	0	0.966796675139449	NaN	NaN
7	2	p	0	1	0	1.08126842629372	NaN	NaN
7	2	p	0	1	0	1.11482069425801	NaN	NaN
7	2	p	1	0	0	1.02633101720767	NaN	NaN
7	2	p	0	1	0	1.00879058916144	NaN	NaN
7	2	p	1	0	0	1.2071686678064	NaN	NaN
7	2	p	0	0	1	1.00959714277178	2	5.5
7	2	p	0	1	1	1.70499999849108	NaN	NaN
7	2	p	1	0	0	0.875217221610001	1	8
7	3	i	1	1	1	0.693070732518208	2	6.5
7	3	i	0	1	1	0.625605783037827	NaN	NaN
7	3	i	1	1	1	0.743174253311736	NaN	NaN
7	3	i	0	1	0	0.965263861055064	1	7
7	3	i	0	1	0	0.669646870182078	NaN	NaN
7	3	i	0	1	0	0.762402346491399	NaN	NaN
7	3	i	1	1	1	0.662867533530516	2	7
7	3	i	0	1	1	0.863655009974536	NaN	NaN
7	3	i	1	1	1	0.856824660014354	NaN	NaN
7	3	i	0	1	1	1.1496147891512	NaN	NaN
7	3	i	1	1	1	1.2871439520095	NaN	NaN
7	3	i	1	0	0	1.14531095630082	1	7.5
7	3	i	0	1	0	0.615410063990566	NaN	NaN
7	3	i	0	1	1	0.714221333161731	2	8
7	3	i	1	1	0	0.656001262956124	NaN	NaN
7	3	i	1	0	1	1.22647494114608	NaN	NaN
7	3	i	0	1	1	0.845671460408994	NaN	NaN
7	3	i	0	1	1	0.742470631879769	NaN	NaN
7	3	i	1	0	0	1.05620730842656	1	8
7	3	i	1	1	1	1.48931150446697	NaN	NaN
7	4	p	1	0	1	1.27814961146851	2	6
7	4	p	0	1	1	1.04425962936512	NaN	NaN
7	4	p	1	1	1	0.829502656464683	NaN	NaN
7	4	p	0	1	0	0.897356091910297	1	7
7	4	p	0	0	0	1.18330017468361	NaN	NaN
7	4	p	0	1	0	0.84487305685343	NaN	NaN
7	4	p	1	1	1	0.826371526001822	2	6.5
7	4	p	0	0	1	0.9677719650781	NaN	NaN
7	4	p	1	0	1	1.07795407051435	NaN	NaN
7	4	p	0	0	1	0.937147981759153	NaN	NaN
7	4	p	1	0	1	1.27105664861938	NaN	NaN
7	4	p	1	1	0	1.01394655556032	1	8
7	4	p	0	0	0	1.06289548520181	NaN	NaN
7	4	p	0	1	1	0.887497543663812	2	6
7	4	p	1	0	0	0.971568985237354	NaN	NaN
7	4	p	1	1	1	0.871962029194037	NaN	NaN
7	4	p	0	0	1	1.3728046543456	NaN	NaN
7	4	p	0	1	1	0.941970701456739	NaN	NaN
7	4	p	1	1	0	0.836812652266417	1	8
7	4	p	1	0	1	0.980808732995683	NaN	NaN
7	5	i	0	1	1	0.688156249236272	2	5.5
7	5	i	1	1	0	0.812363995954001	NaN	NaN
7	5	i	1	0	1	0.657127781696545	NaN	NaN
7	5	i	0	1	0	0.626314837839345	1	6
7	5	i	1	0	1	0.845388623307372	NaN	NaN
7	5	i	1	0	0	1.13052403949314	NaN	NaN
7	5	i	0	1	1	0.861031295909925	2	7
7	5	i	1	0	1	0.839777461234007	NaN	NaN
7	5	i	0	1	0	1.11009034185281	NaN	NaN
7	5	i	1	0	1	0.807581120970099	NaN	NaN
7	5	i	0	1	0	0.942433443479786	1	7
7	5	i	0	1	0	0.632538159615251	NaN	NaN
7	5	i	0	1	1	0.571324604322399	2	6
7	5	i	1	0	1	1.19498041119095	NaN	NaN
7	5	i	1	0	1	0.881091600282161	NaN	NaN
7	5	i	0	1	1	1.05427272680572	NaN	NaN
7	5	i	1	0	1	1.39135870777591	NaN	NaN
7	5	i	1	0	0	0.911900318184053	1	8
7	5	i	0	1	0	0.424867508778334	NaN	NaN
7	5	i	0	1	0	1.22636597188921	NaN	NaN
7	6	p	0	0	1	1.09412045962745	2	7
7	6	p	1	1	0	0.970262863428616	NaN	NaN
7	6	p	1	1	1	1.02467806527329	NaN	NaN
7	6	p	0	0	0	1.47154347858213	1	8
7	6	p	1	0	1	1.04365561971917	NaN	NaN
7	6	p	1	1	0	1.06276900841931	NaN	NaN
7	6	p	0	1	1	1.10333273868127	2	6
7	6	p	1	0	1	1.03674256179147	NaN	NaN
7	6	p	0	1	0	1.05287363399748	NaN	NaN
7	6	p	1	0	1	0.856331128894453	NaN	NaN
7	6	p	0	0	0	0.928583481166243	1	7
7	6	p	0	1	0	1.01261870027156	NaN	NaN
7	6	p	0	1	1	1.14410323886204	2	6
7	6	p	1	0	1	0.945827790541443	NaN	NaN
7	6	p	1	1	1	0.995901427799254	NaN	NaN
7	6	p	0	0	1	0.960801856764192	NaN	NaN
7	6	p	1	1	1	1.03294041011668	NaN	NaN
7	6	p	1	0	0	0.857144323290413	1	8
7	6	p	0	1	0	0.919189184212883	NaN	NaN
7	6	p	0	0	0	0.910730332483581	NaN	NaN
8	1	p	1	0	0	1.11321060557748	NaN	NaN
8	1	p	0	1	1	1.18114071190939	2	6
8	1	p	0	0	1	1.58361458570289	NaN	NaN
8	1	p	1	1	1	1.19774297804543	NaN	NaN
8	1	p	1	0	0	1.32959638210014	1	5.5
8	1	p	1	1	0	1.29669460928199	NaN	NaN
8	1	p	0	0	1	1.57110485468729	2	5.5
8	1	p	1	1	1	1.39591247565113	NaN	NaN
8	1	p	1	0	0	1.19012086531802	NaN	NaN
8	1	p	1	0	1	1.10856416855677	NaN	NaN
8	1	p	0	1	0	1.22037326648933	1	6
8	1	p	0	0	0	1.30240870353373	NaN	NaN
8	1	p	0	1	0	1.30081431125654	NaN	NaN
8	1	p	0	0	0	1.23231430476517	NaN	NaN
8	1	p	1	0	0	1.13678509300735	NaN	NaN
8	1	p	0	0	0	1.07720486914332	NaN	NaN
8	1	p	1	1	0	1.24373162653137	NaN	NaN
8	1	p	0	1	1	1.17226379253407	2	6.5
8	1	p	0	1	1	1.48569106883951	NaN	NaN
8	1	p	1	1	0	1.28713308526858	1	7
8	2	i	1	0	1	1.10928922161111	2	5.5
8	2	i	1	0	1	0.908430205796321	NaN	NaN
8	2	i	1	0	1	0.761645900631265	NaN	NaN
8	2	i	1	0	1	0.95105288148261	NaN	NaN
8	2	i	1	0	1	2.07972806586258	NaN	NaN
8	2	i	0	1	1	0.782539019899559	2	6
8	2	i	0	0	1	0.857207410754199	NaN	NaN
8	2	i	0	0	1	1.23301822804933	NaN	NaN
8	2	i	0	0	0	1.4941245648406	1	7
8	2	i	1	0	1	1.41647747973548	NaN	NaN
8	2	i	0	0	1	1.57500178848568	NaN	NaN
8	2	i	1	0	0	1.34013078122007	1	6.5
8	2	i	0	0	1	1.55814053170252	2	5.5
8	2	i	0	0	0	0.949810450845689	NaN	NaN
8	2	i	0	1	0	1.2966493311942	NaN	NaN
8	2	i	1	0	0	1.23615479188447	NaN	NaN
8	2	i	1	1	0	0.459760309895501	NaN	NaN
8	2	i	0	1	0	1.1421976352176	1	7.5
8	2	i	1	0	1	1.07929369810518	NaN	NaN
8	2	i	0	0	0	1.23142142094002	NaN	NaN
8	3	p	1	1	1	1.37172160256887	2	5.5
8	3	p	1	1	1	1.0778451012593	NaN	NaN
8	3	p	1	1	1	0.962697197377565	NaN	NaN
8	3	p	1	0	1	1.26386045173786	NaN	NaN
8	3	p	1	1	1	1.20397686471188	NaN	NaN
8	3	p	0	0	1	1.11883052141275	2	5.5
8	3	p	0	1	1	1.16647695149368	NaN	NaN
8	3	p	0	1	1	0.931310127409233	NaN	NaN
8	3	p	0	0	0	1.09109165763584	1	6.5
8	3	p	1	0	1	1.23108455199326	NaN	NaN
8	3	p	0	0	1	1.12635543718716	NaN	NaN
8	3	p	1	0	0	1.11620952403609	1	7
8	3	p	0	1	1	0.980251510700327	2	6.5
8	3	p	0	0	0	1.11898507060687	NaN	NaN
8	3	p	0	0	0	1.00843470341715	NaN	NaN
8	3	p	1	1	0	1.14483372529139	NaN	NaN
8	3	p	1	0	0	0.996384695885354	NaN	NaN
8	3	p	0	1	0	1.11688386563765	1	6
8	3	p	1	0	1	1.03999624493736	NaN	NaN
8	3	p	0	1	0	1.38786112668095	NaN	NaN
8	4	i	0	0	1	1.08748088133143	2	5.5
8	4	i	0	0	0	1.24797146635319	NaN	NaN
8	4	i	0	0	1	0.859081319740653	NaN	NaN
8	4	i	1	1	1	0.781334622850409	NaN	NaN
8	4	i	0	0	0	0.865540691265778	1	6.5
8	4	i	1	1	1	0.924858302234497	2	5.5
8	4	i	0	1	1	1.59697131874782	NaN	NaN
8	4	i	1	1	0	1.21482247519816	NaN	NaN
8	4	i	1	0	0	1.01553038295242	NaN	NaN
8	4	i	0	0	0	0.954461415676633	NaN	NaN
8	4	i	0	0	0	0.902848021694808	1	7
8	4	i	1	1	1	1.18993975298145	NaN	NaN
8	4	i	1	0	0	1.01215505268556	NaN	NaN
8	4	i	0	1	0	0.915508679656341	NaN	NaN
8	4	i	0	0	1	0.610402609705488	2	7
8	4	i	0	1	1	2.42872640898713	NaN	NaN
8	4	i	1	1	1	1.06758780401287	NaN	NaN
8	4	i	1	0	0	1.18168163409064	1	7.5
8	4	i	1	1	0	0.795116366189177	NaN	NaN
8	4	i	1	0	0	0.775561365237081	NaN	NaN
8	5	p	0	0	1	1.05886211344114	2	6
8	5	p	0	0	0	1.04854142688055	NaN	NaN
8	5	p	0	1	1	1.05800907433149	NaN	NaN
8	5	p	1	0	1	1.15481361880302	NaN	NaN
8	5	p	0	1	0	1.10069815787574	1	5.5
8	5	p	1	1	1	0.896716765357269	2	5.5
8	5	p	0	1	1	0.942808044164849	NaN	NaN
8	5	p	1	0	0	1.07561258984424	NaN	NaN
8	5	p	1	1	0	1.17005542943298	NaN	NaN
8	5	p	0	1	0	0.979635728755966	NaN	NaN
8	5	p	0	0	0	1.31505215582729	1	5.5
8	5	p	1	0	1	1.07908994672471	NaN	NaN
8	5	p	1	0	0	1.14629832039282	NaN	NaN
8	5	p	0	0	0	0.955763613383169	NaN	NaN
8	5	p	0	0	1	0.915189921943238	2	5.5
8	5	p	0	1	1	1.01963589779189	NaN	NaN
8	5	p	1	1	1	1.06074447434003	NaN	NaN
8	5	p	1	1	0	1.27156527243278	1	5.5
8	5	p	1	0	0	1.17469794235149	NaN	NaN
8	5	p	1	1	0	0.941137886558863	NaN	NaN
8	6	i	1	0	0	1.39774110655344	NaN	NaN
8	6	i	0	1	0	1.02188893527637	NaN	NaN
8	6	i	0	0	1	1.50227854413606	2	6
8	6	i	1	0	1	1.0593269684432	NaN	NaN
8	6	i	1	0	0	1.4564390114756	1	7
8	6	i	1	1	1	1.13956033772774	2	5.5
8	6	i	0	0	0	0.749339317288104	NaN	NaN
8	6	i	1	1	1	1.05520666276061	NaN	NaN
8	6	i	1	1	1	1.16833335295087	NaN	NaN
8	6	i	1	0	0	1.67948398680164	NaN	NaN
8	6	i	0	1	1	1.31698130407676	NaN	NaN
8	6	i	0	1	0	1.24617332269554	1	7
8	6	i	0	0	0	1.60822262087095	NaN	NaN
8	6	i	0	0	0	0.745643418180407	NaN	NaN
8	6	i	1	0	0	1.18411065239343	NaN	NaN
8	6	i	0	1	0	0.78198119390072	NaN	NaN
8	6	i	1	0	1	1.09086677648156	2	8
8	6	i	0	1	1	1.19251396300751	NaN	NaN
8	6	i	0	1	1	0.947788935303834	NaN	NaN
8	6	i	1	0	0	1.09124288643579	1	7
9	1	i	0	0	1	2.10650491415345	2	4.5
9	1	i	1	0	1	0.0257120692572244	NaN	NaN
9	1	i	0	0	0	1.02270682910375	NaN	NaN
9	1	i	1	1	0	2.40018624278582	1	6
9	1	i	0	1	1	3.0044040230855	NaN	NaN
9	1	i	1	0	1	1.26805257057276	2	6
9	1	i	0	1	1	1.67580232305409	NaN	NaN
9	1	i	0	1	0	0.757939013788473	NaN	NaN
9	1	i	1	0	0	1.51541317524288	NaN	NaN
9	1	i	0	0	1	1.2771872207868	NaN	NaN
9	1	i	1	0	1	1.31937075897713	NaN	NaN
9	1	i	1	1	0	0.747681473521425	1	7
9	1	i	0	0	0	0.933667684914781	NaN	NaN
9	1	i	0	1	0	1.62546847455997	NaN	NaN
9	1	i	1	1	1	2.33792470599565	2	4
9	1	i	0	1	1	1.02439810678334	NaN	NaN
9	1	i	1	0	1	0.539644357779252	NaN	NaN
9	1	i	0	0	0	0.740544179082463	1	7
9	1	i	1	1	0	1.43452283209763	NaN	NaN
9	1	i	1	0	1	1.13632307840908	NaN	NaN
9	2	p	0	1	1	0.992315447586407	2	7
9	2	p	1	1	1	1.07544070416088	NaN	NaN
9	2	p	0	1	0	0.977648149042125	NaN	NaN
9	2	p	1	1	0	0.964040049745108	1	7
9	2	p	0	0	1	0.998135157325123	NaN	NaN
9	2	p	1	1	1	0.827330902417543	2	8
9	2	p	0	0	1	0.990659184757533	NaN	NaN
9	2	p	0	1	0	0.826871483422565	NaN	NaN
9	2	p	1	1	0	0.988302624906737	NaN	NaN
9	2	p	0	0	1	0.974721994156425	NaN	NaN
9	2	p	1	0	1	1.00894176668044	NaN	NaN
9	2	p	1	0	0	0.975090555649331	1	7.5
9	2	p	0	1	0	0.960086691941797	NaN	NaN
9	2	p	0	1	0	0.879462884257464	NaN	NaN
9	2	p	1	0	1	0.819983518871595	2	6.5
9	2	p	0	0	1	1.03578638526005	NaN	NaN
9	2	p	1	0	1	0.954037272705136	NaN	NaN
9	2	p	0	0	0	0.997204547100864	1	7
9	2	p	1	1	0	1.02030589698416	NaN	NaN
9	2	p	1	0	1	1.63574140928722	NaN	NaN
9	3	i	1	1	0	1.68427833184433	NaN	NaN
9	3	i	1	0	1	0.574170812103148	2	7.5
9	3	i	1	0	1	0.683184721450743	NaN	NaN
9	3	i	0	0	1	1.25662082538474	NaN	NaN
9	3	i	1	0	1	0.814902139528385	NaN	NaN
9	3	i	0	0	0	0.601451305208684	1	6.5
9	3	i	0	1	1	0.808889244403872	2	8.5
9	3	i	0	1	0	1.09565363067759	NaN	NaN
9	3	i	1	0	1	1.02705682065152	NaN	NaN
9	3	i	1	0	1	0.650228200236597	NaN	NaN
9	3	i	1	0	0	1.01668065248305	1	7.5
9	3	i	0	1	1	0.695162215352866	NaN	NaN
9	3	i	0	1	1	0.71537212334897	2	8.5
9	3	i	1	0	1	0.861420274806733	NaN	NaN
9	3	i	0	1	1	0.633573808891015	NaN	NaN
9	3	i	0	1	1	0.747068411774308	NaN	NaN
9	3	i	1	0	0	0.598276122285824	NaN	NaN
9	3	i	1	1	0	0.597019209871178	1	7
9	3	i	0	1	0	0.647152628528602	NaN	NaN
9	3	i	0	0	1	0.481597884619987	NaN	NaN
9	4	p	1	0	0	1.2326238801279	NaN	NaN
9	4	p	1	0	1	0.856158991572556	2	7
9	4	p	1	0	1	0.996859530077018	NaN	NaN
9	4	p	0	0	1	1.01081023158076	NaN	NaN
9	4	p	1	1	1	0.985987116949218	NaN	NaN
9	4	p	0	0	0	0.865142413851572	1	7.5
9	4	p	0	1	1	0.93817252662393	2	8
9	4	p	0	1	0	0.926921892733844	NaN	NaN
9	4	p	1	1	1	1.05036071333689	NaN	NaN
9	4	p	1	1	1	1.03561251841256	NaN	NaN
9	4	p	1	0	0	0.914402574195265	1	8
9	4	p	0	1	1	0.964503090965991	NaN	NaN
9	4	p	0	1	1	0.977018183574728	2	8.5
9	4	p	1	1	1	0.967727777643631	NaN	NaN
9	4	p	0	0	1	0.860160947574514	NaN	NaN
9	4	p	0	0	1	0.878040556856831	NaN	NaN
9	4	p	1	0	0	0.875898010191122	NaN	NaN
9	4	p	1	1	0	1.03627115983727	1	8
9	4	p	0	1	0	0.977366822825388	NaN	NaN
9	4	p	0	0	1	0.794797276085774	NaN	NaN
9	5	i	1	0	1	0.905322257371154	2	7
9	5	i	0	1	1	1.14070687739968	NaN	NaN
9	5	i	1	0	0	0.507848759991248	NaN	NaN
9	5	i	1	1	1	0.860402731158501	NaN	NaN
9	5	i	1	0	0	0.957592185651265	1	7.5
9	5	i	0	0	1	0.599680640409133	2	8
9	5	i	1	0	0	0.995839571611214	NaN	NaN
9	5	i	0	1	0	1.22932584337468	NaN	NaN
9	5	i	0	0	1	0.577771606577699	NaN	NaN
9	5	i	0	0	1	0.630946185796347	NaN	NaN
9	5	i	1	1	1	0.450922158363937	NaN	NaN
9	5	i	0	0	1	0.551332073603589	NaN	NaN
9	5	i	0	0	0	0.686482456351769	1	8.5
9	5	i	1	1	1	1.16341008427662	2	8.5
9	5	i	0	0	1	0.642135241843789	NaN	NaN
9	5	i	1	1	1	0.451626983168353	NaN	NaN
9	5	i	0	0	0	0.49480542609399	NaN	NaN
9	5	i	0	1	1	0.56431413151131	NaN	NaN
9	5	i	1	0	1	0.384842191688222	NaN	NaN
9	5	i	1	0	0	1.24525488396739	1	7.5
9	6	p	1	0	1	0.922844171837824	2	9
9	6	p	0	1	1	0.846875830093268	NaN	NaN
9	6	p	1	0	0	0.807005988746823	NaN	NaN
9	6	p	1	1	1	0.819417847914337	NaN	NaN
9	6	p	1	0	0	0.826286192074804	1	7.5
9	6	p	0	1	1	0.817354386515945	2	7.5
9	6	p	1	1	0	0.941198594576235	NaN	NaN
9	6	p	0	0	0	0.923689056047806	NaN	NaN
9	6	p	0	1	1	0.757097148100911	NaN	NaN
9	6	p	0	1	1	0.801239706841443	NaN	NaN
9	6	p	1	0	1	0.808791746154384	NaN	NaN
9	6	p	0	0	1	0.975000905556044	NaN	NaN
9	6	p	0	0	0	0.973822172852124	1	8
9	6	p	1	1	1	0.842868440752682	2	8
9	6	p	0	0	1	0.840946548019019	NaN	NaN
9	6	p	1	0	1	0.896788594817735	NaN	NaN
9	6	p	0	1	0	0.853705235324014	NaN	NaN
9	6	p	0	0	1	0.856129711912217	NaN	NaN
9	6	p	1	1	1	0.799358262297574	NaN	NaN
9	6	p	1	1	0	0.857477481828937	1	8
10	1	p	0	1	1	1.29175853034212	2	6
10	1	p	1	0	1	1.32764603607757	NaN	NaN
10	1	p	0	0	0	1.78181582188336	NaN	NaN
10	1	p	1	1	0	1.88531549588333	1	5
10	1	p	0	0	1	1.44544746565043	NaN	NaN
10	1	p	1	0	1	1.2216008427713	2	7.5
10	1	p	0	1	1	1.81826145227024	NaN	NaN
10	1	p	0	0	0	1.67938168602632	NaN	NaN
10	1	p	1	0	0	1.52886853734526	NaN	NaN
10	1	p	0	0	1	1.8312320397963	NaN	NaN
10	1	p	1	1	1	1.45206225399124	NaN	NaN
10	1	p	1	1	0	1.34219500857216	1	7
10	1	p	0	1	0	1.89825076670422	NaN	NaN
10	1	p	0	0	0	1.45475326603992	NaN	NaN
10	1	p	1	0	1	1.76423142401654	2	8
10	1	p	0	1	1	1.32872425201094	NaN	NaN
10	1	p	1	0	1	1.34901415083004	NaN	NaN
10	1	p	0	1	0	1.08479631015871	1	7.5
10	1	p	1	1	0	1.47577817488127	NaN	NaN
10	1	p	1	1	1	1.9302492091465	NaN	NaN
10	2	i	0	1	0	3.00756230228762	NaN	NaN
10	2	i	0	1	1	1.21950085726166	2	7
10	2	i	0	1	1	1.28622346719385	NaN	NaN
10	2	i	1	1	1	1.62136147400452	NaN	NaN
10	2	i	1	1	0	1.05228411533062	1	6.5
10	2	i	0	1	0	1.3045425732289	NaN	NaN
10	2	i	0	1	0	1.25828433266543	NaN	NaN
10	2	i	1	0	0	1.88385000362177	NaN	NaN
10	2	i	0	0	0	1.10171361474022	NaN	NaN
10	2	i	1	1	1	0.652531332254512	2	6.5
10	2	i	1	1	0	1.14182222115051	1	6.5
10	2	i	1	1	1	1.14688277269306	NaN	NaN
10	2	i	1	1	1	0.891985523170661	2	5
10	2	i	0	1	1	0.939780794959006	NaN	NaN
10	2	i	1	1	1	1.06996148366306	NaN	NaN
10	2	i	1	1	1	0.927727838014107	NaN	NaN
10	2	i	1	1	1	2.04647768708674	NaN	NaN
10	2	i	0	1	0	0.871751165148453	1	6
10	2	i	0	1	1	0.759797517568586	NaN	NaN
10	2	i	0	1	1	1.32999927555466	NaN	NaN
10	3	p	0	0	0	1.1932167781506	NaN	NaN
10	3	p	0	0	1	1.11268775204553	2	6
10	3	p	0	0	1	0.959771558280409	NaN	NaN
10	3	p	1	1	1	1.44552775832562	NaN	NaN
10	3	p	1	0	0	1.37367215232734	1	6
10	3	p	0	1	0	1.20177911665996	NaN	NaN
10	3	p	0	0	0	1.21628673540908	NaN	NaN
10	3	p	1	1	0	1.23083329308611	NaN	NaN
10	3	p	0	1	0	1.47230596942791	NaN	NaN
10	3	p	1	1	1	1.43673601217051	2	5
10	3	p	1	1	0	1.02111606819381	1	7
10	3	p	1	0	1	1.19009683417426	NaN	NaN
10	3	p	1	0	1	1.35833474197534	2	6
10	3	p	0	1	1	1.23172405882542	NaN	NaN
10	3	p	1	0	1	1.66344600468437	NaN	NaN
10	3	p	1	0	1	1.211299232089	NaN	NaN
10	3	p	1	1	1	1.35815061215544	NaN	NaN
10	3	p	0	1	0	1.16701842505609	1	7
10	3	p	0	0	1	1.21310219506813	NaN	NaN
10	3	p	0	1	1	1.24592710873912	NaN	NaN
10	4	i	0	0	0	1.22372618386362	NaN	NaN
10	4	i	1	0	0	1.66754636449332	NaN	NaN
10	4	i	0	1	1	0.996354531403995	2	6
10	4	i	0	1	1	0.973378450171367	NaN	NaN
10	4	i	1	1	1	1.64128341503601	NaN	NaN
10	4	i	0	1	0	0.718527082177388	1	6
10	4	i	1	1	1	0.936293496897633	2	6
10	4	i	1	1	0	0.94701317282852	NaN	NaN
10	4	i	0	1	1	2.68246389848173	NaN	NaN
10	4	i	0	1	1	1.07271346984999	NaN	NaN
10	4	i	1	1	0	1.04191187124161	1	7
10	4	i	0	1	0	0.958923353697173	NaN	NaN
10	4	i	1	1	1	1.16037858298478	2	5.5
10	4	i	0	1	1	1.08809857284177	NaN	NaN
10	4	i	1	1	1	1.10620517495227	NaN	NaN
10	4	i	1	1	1	1.19839414648231	NaN	NaN
10	4	i	1	1	1	0.96756326821378	NaN	NaN
10	4	i	0	1	0	1.09971354229492	1	7.5
10	4	i	0	1	0	3.00434093598415	NaN	NaN
10	4	i	1	1	1	0.848840585835205	NaN	NaN
10	5	p	0	0	0	1.38241409287366	NaN	NaN
10	5	p	1	0	0	1.33786010963013	NaN	NaN
10	5	p	0	1	1	1.57132645915408	2	6.5
10	5	p	0	0	1	1.27043961749223	NaN	NaN
10	5	p	1	1	1	1.58754739079086	NaN	NaN
10	5	p	0	0	0	1.6296901789392	1	6
10	5	p	1	1	1	1.40268044722325	2	6
10	5	p	1	0	0	1.56432107411092	NaN	NaN
10	5	p	0	1	1	1.4088599647439	NaN	NaN
10	5	p	0	0	1	1.73073730409669	NaN	NaN
10	5	p	1	0	0	1.47364528748221	1	7
10	5	p	0	1	0	1.76275415952477	NaN	NaN
10	5	p	1	1	1	1.6532494385574	2	6.5
10	5	p	0	0	1	1.47563509695465	NaN	NaN
10	5	p	1	0	1	1.4524839414662	NaN	NaN
10	5	p	1	1	1	1.57070071961425	NaN	NaN
10	5	p	1	0	1	1.46378951244697	NaN	NaN
10	5	p	0	1	0	1.6045718528876	1	8
10	5	p	0	1	0	1.63773816135654	NaN	NaN
10	5	p	1	1	1	1.88122630460566	NaN	NaN
10	6	i	0	1	0	0.911227089422027	NaN	NaN
10	6	i	1	1	0	1.44099001472932	NaN	NaN
10	6	i	0	0	0	1.25151227934475	NaN	NaN
10	6	i	1	0	1	1.13223569824549	2	5
10	6	i	0	1	1	1.78829507860428	NaN	NaN
10	6	i	1	0	1	1.09647376300927	2	5.5
10	6	i	0	1	1	1.46592028687883	NaN	NaN
10	6	i	0	1	0	1.29412384390525	1	7
10	6	i	1	0	0	1.10920196324514	NaN	NaN
10	6	i	0	1	0	1.35001811113034	NaN	NaN
10	6	i	1	0	1	1.06192406607079	NaN	NaN
10	6	i	1	0	1	1.03879102171049	NaN	NaN
10	6	i	0	1	1	1.16157904904685	2	5.5
10	6	i	0	1	0	0.877017278020503	1	6
10	6	i	1	0	0	0.996037888482533	NaN	NaN
10	6	i	0	1	1	1.3365718045934	NaN	NaN
10	6	i	1	0	1	1.34473267972498	NaN	NaN
10	6	i	0	1	1	2.14414316244438	NaN	NaN
10	6	i	1	0	1	1.26300831904518	NaN	NaN
10	6	i	1	0	1	1.56082864456039	NaN	NaN
11	1	i	1	1	1	1.40029762623453	2	2
11	1	i	0	0	1	1.23073247446155	NaN	NaN
11	1	i	1	0	0	1.5978604718548	NaN	NaN
11	1	i	0	1	0	2.00366116490477	1	7.5
11	1	i	0	0	1	1.41465341334697	NaN	NaN
11	1	i	0	0	0	0.750936043561524	NaN	NaN
11	1	i	0	1	0	1.43263263384142	NaN	NaN
11	1	i	0	0	0	0.576410555167968	NaN	NaN
11	1	i	0	0	0	1.02391544517013	NaN	NaN
11	1	i	1	1	0	0.810425973773818	NaN	NaN
11	1	i	1	0	0	0.486940064234659	1	6
11	1	i	1	1	1	2.28399157228705	2	3
11	1	i	0	0	0	1.96708392697838	NaN	NaN
11	1	i	0	0	1	0.603915626281378	2	6
11	1	i	1	1	0	0.771648837264365	NaN	NaN
11	1	i	1	1	1	1.00712733331602	NaN	NaN
11	1	i	1	1	1	0.808259278936021	NaN	NaN
11	1	i	1	1	1	0.779531706553826	NaN	NaN
11	1	i	0	0	1	1.02764452681367	NaN	NaN
11	1	i	1	1	1	0.753865518825478	NaN	NaN
11	2	p	1	0	1	1.21870909903373	2	2
11	2	p	0	0	1	1.04977723310003	NaN	NaN
11	2	p	1	1	0	0.977031766920845	NaN	NaN
11	2	p	0	1	0	0.935478496052383	1	8
11	2	p	0	1	1	0.932482009611704	NaN	NaN
11	2	p	0	1	0	1.04933713264836	NaN	NaN
11	2	p	0	1	0	0.887834150347771	NaN	NaN
11	2	p	0	0	0	1.18332900678433	NaN	NaN
11	2	p	0	0	0	0.963871314386779	NaN	NaN
11	2	p	1	0	0	0.983263806716423	NaN	NaN
11	2	p	1	1	0	0.902703387990186	1	7
11	2	p	1	1	1	0.898769348725182	2	8
11	2	p	0	0	0	0.91414811282084	NaN	NaN
11	2	p	0	0	1	0.810700055539201	2	8
11	2	p	1	1	0	0.83244307068162	NaN	NaN
11	2	p	1	0	1	0.875866315713211	NaN	NaN
11	2	p	1	0	1	1.00039603003825	NaN	NaN
11	2	p	1	1	1	0.874604875516525	NaN	NaN
11	2	p	0	1	1	1.70335538866493	NaN	NaN
11	2	p	1	0	1	0.860585955422721	NaN	NaN
11	3	i	0	1	1	2.45856686629486	2	3
11	3	i	1	0	0	1.07173637439337	NaN	NaN
11	3	i	0	1	0	0.851485414503259	NaN	NaN
11	3	i	1	1	1	1.03926130738182	NaN	NaN
11	3	i	1	1	1	0.646103692255565	NaN	NaN
11	3	i	0	1	0	1.26791854821204	1	8
11	3	i	0	0	1	0.794311897803709	NaN	NaN
11	3	i	0	0	0	0.786072239257919	NaN	NaN
11	3	i	1	1	0	1.00559271691236	NaN	NaN
11	3	i	1	0	0	1.06197658834571	NaN	NaN
11	3	i	1	1	1	0.543530100698263	NaN	NaN
11	3	i	0	0	1	0.908689418269205	NaN	NaN
11	3	i	0	1	1	3.00452416024564	2	2
11	3	i	0	0	0	0.870999855113041	1	6
11	3	i	0	0	1	0.688040013523278	NaN	NaN
11	3	i	1	1	0	3.00445654536452	NaN	NaN
11	3	i	1	1	1	0.753022143875569	NaN	NaN
11	3	i	1	1	1	0.599196469534945	NaN	NaN
11	3	i	0	0	1	0.951346864359948	NaN	NaN
11	3	i	1	1	1	0.773513981792348	NaN	NaN
11	4	p	0	1	1	1.10575360411531	NaN	NaN
11	4	p	1	1	0	0.884917352876073	NaN	NaN
11	4	p	0	1	0	1.10439043973747	NaN	NaN
11	4	p	1	0	1	0.876839788943471	NaN	NaN
11	4	p	1	1	1	0.869005819709855	NaN	NaN
11	4	p	0	0	0	0.85910808722474	1	9
11	4	p	0	0	1	0.891119509309647	2	1
11	4	p	0	1	0	0.824877146169456	NaN	NaN
11	4	p	1	1	0	0.882280976071343	NaN	NaN
11	4	p	1	0	0	0.841823126706004	NaN	NaN
11	4	p	1	1	1	1.01433133708633	NaN	NaN
11	4	p	0	0	1	0.981549890126189	NaN	NaN
11	4	p	0	0	1	1.12932644708053	NaN	NaN
11	4	p	0	0	0	0.993146144741331	1	8
11	4	p	0	1	1	0.922247711958335	NaN	NaN
11	4	p	1	1	0	0.996087995943526	NaN	NaN
11	4	p	1	0	1	0.941476600419264	NaN	NaN
11	4	p	1	0	1	1.01035413295904	NaN	NaN
11	4	p	0	1	1	0.885213167999609	NaN	NaN
11	4	p	1	0	1	0.918078529859486	NaN	NaN
11	5	i	0	1	0	1.11412305909107	NaN	NaN
11	5	i	1	0	0	0.676296455047122	NaN	NaN
11	5	i	1	1	1	0.806798918161803	2	4
11	5	i	1	1	1	1.02651227934621	NaN	NaN
11	5	i	1	1	0	0.666073929631239	1	8
11	5	i	1	1	1	0.745381058171915	2	7
11	5	i	0	0	1	2.01006767525541	NaN	NaN
11	5	i	0	0	0	0.6343148559572	NaN	NaN
11	5	i	0	0	0	0.57809971988172	NaN	NaN
11	5	i	1	1	1	1.72057696022966	NaN	NaN
11	5	i	0	1	0	0.991797771122947	1	9
11	5	i	0	0	1	0.939893687667791	NaN	NaN
11	5	i	0	0	0	0.512034242110531	NaN	NaN
11	5	i	0	0	0	0.475484170870914	NaN	NaN
11	5	i	0	0	0	0.770974499529984	NaN	NaN
11	5	i	1	1	0	0.962352092439687	NaN	NaN
11	5	i	1	1	1	2.0618733549054	2	10
11	5	i	1	1	1	0.751303699500568	NaN	NaN
11	5	i	0	0	0	0.955803409724467	1	9
11	5	i	1	1	1	1.25477831977332	NaN	NaN
11	6	p	0	0	0	1.17317802033358	NaN	NaN
11	6	p	1	0	0	0.946651553935226	NaN	NaN
11	6	p	1	1	1	0.866165994542826	2	9
11	6	p	1	1	1	0.872980005311547	NaN	NaN
11	6	p	1	0	0	0.846789198520128	1	9
11	6	p	1	0	1	0.960726014825923	2	9
11	6	p	0	1	1	0.942156975201215	NaN	NaN
11	6	p	0	0	0	0.896374151794589	NaN	NaN
11	6	p	0	1	0	1.12084892902931	NaN	NaN
11	6	p	1	1	1	0.94137246142418	NaN	NaN
11	6	p	0	0	0	0.908582864456548	1	9
11	6	p	0	1	1	0.925525524620753	NaN	NaN
11	6	p	0	0	0	1.05838605684403	NaN	NaN
11	6	p	0	0	0	0.938828149526671	NaN	NaN
11	6	p	0	1	0	1.08319498442506	NaN	NaN
11	6	p	1	1	0	0.949762442345673	NaN	NaN
11	6	p	1	1	1	0.929242834030447	2	10
11	6	p	1	0	1	0.840730120016815	NaN	NaN
11	6	p	0	1	0	0.806867438604968	1	9
11	6	p	1	0	1	0.984852152811072	NaN	NaN
12	1	p	1	0	1	1.03318209355712	2	6
12	1	p	0	1	1	1.14933738142008	NaN	NaN
12	1	p	1	1	0	0.94147681702816	NaN	NaN
12	1	p	0	0	0	1.00289449448428	1	6.5
12	1	p	0	0	1	1.06996502397851	NaN	NaN
12	1	p	0	1	0	0.933172162503979	NaN	NaN
12	1	p	0	0	0	0.891590933582847	NaN	NaN
12	1	p	0	1	0	0.880158751959243	NaN	NaN
12	1	p	0	0	0	0.891709562879441	NaN	NaN
12	1	p	1	0	0	0.919099347056545	NaN	NaN
12	1	p	1	1	0	1.03156444876095	1	6
12	1	p	1	1	1	1.12859747871971	2	7.5
12	1	p	0	0	0	1.32289657125148	NaN	NaN
12	1	p	0	1	1	0.892436431449823	2	7.5
12	1	p	1	0	0	0.949195267748109	NaN	NaN
12	1	p	1	0	1	1.33063977413985	NaN	NaN
12	1	p	1	0	1	0.813495123973553	NaN	NaN
12	1	p	1	1	1	0.933727275169076	NaN	NaN
12	1	p	0	1	1	0.955929668824865	NaN	NaN
12	1	p	1	1	1	1.01903260675681	NaN	NaN
12	2	i	1	0	1	0.351563808828359	2	8
12	2	i	1	1	0	0.89465295798982	NaN	NaN
12	2	i	1	0	1	0.59648682203624	NaN	NaN
12	2	i	1	0	1	0.770611085771634	NaN	NaN
12	2	i	1	0	1	0.604810493470723	NaN	NaN
12	2	i	0	1	1	0.76801271174827	2	7.5
12	2	i	0	1	0	0.878746067197426	1	7.5
12	2	i	0	1	0	0.841115224062378	NaN	NaN
12	2	i	0	0	0	0.614538699563127	NaN	NaN
12	2	i	1	0	1	0.926269325935209	NaN	NaN
12	2	i	0	0	1	1.20850744119616	NaN	NaN
12	2	i	1	0	0	0.424659076605167	1	8
12	2	i	0	0	1	0.746655815959457	2	7.5
12	2	i	0	0	0	0.714980586149977	NaN	NaN
12	2	i	0	0	1	0.421837933061397	NaN	NaN
12	2	i	1	0	0	0.759729488979247	NaN	NaN
12	2	i	1	1	0	0.735235708565597	NaN	NaN
12	2	i	0	0	1	0.556066228351483	NaN	NaN
12	2	i	1	0	1	1.32829526077421	NaN	NaN
12	2	i	0	0	0	1.20244436723624	1	8
12	3	p	1	1	1	0.955786589214767	2	8
12	3	p	1	1	0	0.948918466054238	NaN	NaN
12	3	p	1	1	1	0.933333655312708	NaN	NaN
12	3	p	1	0	1	0.944582006803103	NaN	NaN
12	3	p	1	1	1	1.12237019524946	NaN	NaN
12	3	p	0	0	1	0.878223856804652	2	6.5
12	3	p	0	1	0	0.987885624453156	1	7.5
12	3	p	0	1	0	0.939896300486907	NaN	NaN
12	3	p	0	0	0	0.928328887501266	NaN	NaN
12	3	p	1	0	1	0.954744885129912	NaN	NaN
12	3	p	0	0	1	0.903002890871903	NaN	NaN
12	3	p	1	0	0	0.907554875106143	1	7.5
12	3	p	0	1	1	1.21153928003241	2	6.5
12	3	p	0	0	0	0.975320578319042	NaN	NaN
12	3	p	0	0	1	0.916776567302804	NaN	NaN
12	3	p	1	1	0	0.914930719583936	NaN	NaN
12	3	p	1	0	0	0.863425380210174	NaN	NaN
12	3	p	0	1	1	0.917955917594554	NaN	NaN
12	3	p	1	0	1	1.25382836061181	NaN	NaN
12	3	p	0	1	0	0.964718499922128	1	8
12	4	i	0	0	1	0.579684929038194	2	7.5
12	4	i	0	1	1	1.00143502208539	NaN	NaN
12	4	i	0	1	0	0.692271678599354	NaN	NaN
12	4	i	1	0	0	0.905776944923673	1	7.5
12	4	i	0	0	0	0.930893151829878	NaN	NaN
12	4	i	1	1	1	0.605321837058	2	8
12	4	i	0	0	0	1.06875126213436	NaN	NaN
12	4	i	1	1	0	0.400536880580148	NaN	NaN
12	4	i	1	0	0	1.0903122123882	NaN	NaN
12	4	i	0	1	1	0.480852537142709	NaN	NaN
12	4	i	0	1	1	0.747988810812785	NaN	NaN
12	4	i	1	0	0	1.2385387647646	1	8.5
12	4	i	1	1	1	1.86355185775665	2	8.5
12	4	i	0	1	0	0.584273739668788	NaN	NaN
12	4	i	0	1	0	0.49802299597286	NaN	NaN
12	4	i	0	0	0	0.71086900940827	NaN	NaN
12	4	i	1	1	1	0.807336059894624	NaN	NaN
12	4	i	1	1	1	0.737440462732593	NaN	NaN
12	4	i	1	1	0	0.57770535923737	1	7.5
12	4	i	1	1	1	0.872698086023775	NaN	NaN
12	5	p	0	0	1	0.939618895080457	2	8
12	5	p	0	0	1	0.976996179412708	NaN	NaN
12	5	p	0	1	0	0.838150699051766	NaN	NaN
12	5	p	1	0	0	0.919569940120709	1	6.5
12	5	p	0	1	0	1.15165412405804	NaN	NaN
12	5	p	1	1	1	0.924153921059769	2	6.5
12	5	p	0	1	0	0.874898010499237	NaN	NaN
12	5	p	1	0	0	0.97035444803987	NaN	NaN
12	5	p	1	1	0	0.962818921886537	NaN	NaN
12	5	p	0	1	1	0.906307003565416	NaN	NaN
12	5	p	0	0	1	0.91348875481799	NaN	NaN
12	5	p	1	0	0	0.915320415317183	1	7
12	5	p	1	0	1	1.09137142410418	2	7.5
12	5	p	0	0	0	0.868148214779467	NaN	NaN
12	5	p	0	0	0	0.862562676566995	NaN	NaN
12	5	p	0	1	0	0.846082561764888	NaN	NaN
12	5	p	1	1	1	0.898518522319137	NaN	NaN
12	5	p	1	1	1	0.848724101156222	NaN	NaN
12	5	p	1	0	0	0.919578693936273	1	7.5
12	5	p	1	1	1	0.782607737587568	NaN	NaN
12	6	i	1	0	0	0.405250961334787	NaN	NaN
12	6	i	0	1	0	0.577041276656018	NaN	NaN
12	6	i	1	1	1	0.687429912875814	2	7.5
12	6	i	0	0	1	1.22143109192348	NaN	NaN
12	6	i	0	0	1	0.663617118962065	NaN	NaN
12	6	i	0	0	0	0.854839396155512	1	7
12	6	i	0	0	1	0.804027419366321	2	7
12	6	i	0	0	0	0.936064242141583	NaN	NaN
12	6	i	0	0	0	0.645486758948209	NaN	NaN
12	6	i	1	1	0	0.508950776689744	NaN	NaN
12	6	i	1	0	0	0.676465003904923	1	8
12	6	i	1	1	1	1.20649285613126	NaN	NaN
12	6	i	0	0	0	0.809380830532064	NaN	NaN
12	6	i	0	0	1	0.522827989631878	2	8
12	6	i	1	1	0	1.18553410803634	NaN	NaN
12	6	i	1	0	0	0.593419967936825	NaN	NaN
12	6	i	1	1	1	1.12298416978047	NaN	NaN
12	6	i	1	0	0	0.98009020052632	1	8
12	6	i	0	0	1	1.00816731017312	NaN	NaN
12	6	i	1	1	1	0.864330645509654	NaN	NaN
13	1	i	0	1	0	1.34820264540213	NaN	NaN
13	1	i	0	1	0	1.27030938098142	NaN	NaN
13	1	i	1	0	0	1.09079427596953	NaN	NaN
13	1	i	0	1	0	0.749369197012129	1	6
13	1	i	0	1	0	1.35207666169299	NaN	NaN
13	1	i	1	0	0	1.43623071557158	NaN	NaN
13	1	i	1	1	1	0.577788671414964	2	3
13	1	i	0	1	0	0.578551460816016	NaN	NaN
13	1	i	1	1	0	0.518962425301652	NaN	NaN
13	1	i	1	1	0	0.54976438652011	NaN	NaN
13	1	i	1	0	0	0.683579743186783	1	6
13	1	i	0	1	1	0.615955006594959	NaN	NaN
13	1	i	0	1	0	1.06124018629453	NaN	NaN
13	1	i	1	1	1	0.714699256619497	2	3
13	1	i	0	0	0	1.26075534563824	NaN	NaN
13	1	i	0	1	1	1.12223315275332	NaN	NaN
13	1	i	1	1	1	0.80408688494208	NaN	NaN
13	1	i	1	1	1	0.813907458885296	NaN	NaN
13	1	i	0	1	1	0.760043418926216	NaN	NaN
13	1	i	1	1	1	0.648119846380723	NaN	NaN
13	2	p	0	0	0	1.07833729418235	NaN	NaN
13	2	p	0	0	0	0.688901157647706	NaN	NaN
13	2	p	1	1	0	3.51696293302302	NaN	NaN
13	2	p	0	1	0	3.51692972889396	1	7
13	2	p	0	1	0	3.51703900066423	NaN	NaN
13	2	p	1	1	0	3.51698285550083	NaN	NaN
13	2	p	1	1	1	3.51704322664409	2	1
13	2	p	0	1	0	3.51704232107659	NaN	NaN
13	2	p	1	1	0	3.51696323487886	NaN	NaN
13	2	p	1	1	0	3.51698255364499	NaN	NaN
13	2	p	1	1	0	3.51697893137498	1	6
13	2	p	0	1	1	3.51706375283356	NaN	NaN
13	2	p	0	1	0	3.51680687361659	NaN	NaN
13	2	p	1	1	1	3.51696987570358	2	2
13	2	p	0	1	0	3.51702903942714	NaN	NaN
13	2	p	0	1	1	3.51696112188984	NaN	NaN
13	2	p	1	1	1	3.51705167860382	NaN	NaN
13	2	p	1	1	1	3.5170595268537	NaN	NaN
13	2	p	0	1	1	3.51705681015301	NaN	NaN
13	2	p	1	1	1	3.51706918623495	NaN	NaN
13	3	i	1	0	0	0.817099583106028	NaN	NaN
13	3	i	1	1	1	1.43127484838624	2	4
13	3	i	1	1	1	1.77537316158487	NaN	NaN
13	3	i	0	0	0	1.30395784162283	1	4
13	3	i	0	0	1	1.25397355321365	NaN	NaN
13	3	i	1	1	1	2.17812264458189	2	5
13	3	i	0	0	1	1.43588478891616	NaN	NaN
13	3	i	0	0	1	1.61703625377777	NaN	NaN
13	3	i	0	1	0	1.91391588065926	NaN	NaN
13	3	i	1	1	0	1.09329756544139	NaN	NaN
13	3	i	0	0	0	1.11475196062929	1	6
13	3	i	1	1	1	3.00448527411936	NaN	NaN
13	3	i	0	0	0	0.93341817491455	NaN	NaN
13	3	i	1	1	1	0.866298442937477	2	9
13	3	i	0	1	1	3.0045516823775	NaN	NaN
13	3	i	1	1	1	1.05448948500634	NaN	NaN
13	3	i	1	1	0	0.762621568615941	NaN	NaN
13	3	i	0	0	1	1.06210138065762	NaN	NaN
13	3	i	0	0	1	0.97033029958402	NaN	NaN
13	3	i	1	1	1	0.958163702996899	NaN	NaN
13	4	p	1	0	0	1.07938171496789	NaN	NaN
13	4	p	1	1	1	3.51703598210588	2	8
13	4	p	1	1	1	3.51700489096766	NaN	NaN
13	4	p	0	1	0	3.51703417097087	1	5.5
13	4	p	0	1	1	3.51702994499283	NaN	NaN
13	4	p	1	1	1	3.51706948809078	2	6
13	4	p	0	1	1	3.5170652621091	NaN	NaN
13	4	p	0	1	1	3.51706194170038	NaN	NaN
13	4	p	0	1	0	3.5170595268537	NaN	NaN
13	4	p	1	1	0	3.51698557220152	NaN	NaN
13	4	p	0	1	0	3.51695991446832	1	7
13	4	p	1	1	1	3.51705228231731	NaN	NaN
13	4	p	0	1	0	3.51709906995529	NaN	NaN
13	4	p	1	0	1	1.40423400942018	2	7
13	4	p	0	1	1	3.51704081179923	NaN	NaN
13	4	p	1	1	1	3.51705047117866	NaN	NaN
13	4	p	1	1	0	3.51704624520426	NaN	NaN
13	4	p	0	1	1	3.51695719776399	NaN	NaN
13	4	p	0	1	1	3.51706375283175	NaN	NaN
13	4	p	1	1	1	3.51702843571547	NaN	NaN
13	5	i	1	0	0	0.775733577313076	NaN	NaN
13	5	i	1	0	1	0.714610812894534	2	5
13	5	i	1	1	0	1.08705367990842	NaN	NaN
13	5	i	1	1	0	0.715932035374863	1	7
13	5	i	0	1	1	0.854632926842896	NaN	NaN
13	5	i	0	1	1	0.891800421450171	2	8
13	5	i	0	0	1	1.42145940599221	NaN	NaN
13	5	i	0	0	1	0.759610557826818	NaN	NaN
13	5	i	1	1	0	1.13373083706756	NaN	NaN
13	5	i	0	0	0	0.750559112253541	NaN	NaN
13	5	i	1	0	1	1.19739281178772	NaN	NaN
13	5	i	1	0	1	0.893511037807912	NaN	NaN
13	5	i	0	1	0	1.67970512318789	1	8
13	5	i	0	1	1	1.19870014890694	2	9
13	5	i	0	1	1	1.14441260537569	NaN	NaN
13	5	i	1	1	1	1.16827973331601	NaN	NaN
13	5	i	0	1	0	0.784470791080821	NaN	NaN
13	5	i	1	0	1	1.1293306862608	NaN	NaN
13	5	i	1	0	1	0.808189104154735	NaN	NaN
13	5	i	0	1	1	1.53405038152778	NaN	NaN
13	6	p	1	1	0	0.962460921004094	NaN	NaN
13	6	p	1	0	1	0.851001904407894	2	8
13	6	p	1	0	0	1.04711243310521	NaN	NaN
13	6	p	1	0	0	1.10162395358202	1	7
13	6	p	0	0	1	0.926714864974201	NaN	NaN
13	6	p	0	1	1	0.897527529996296	2	8
13	6	p	0	1	1	0.889190275054716	NaN	NaN
13	6	p	0	0	1	0.892307840917056	NaN	NaN
13	6	p	1	1	0	0.87947957659344	NaN	NaN
13	6	p	0	0	0	0.875977144693024	NaN	NaN
13	6	p	1	0	1	1.06850192931233	NaN	NaN
13	6	p	1	0	1	0.897287252842943	NaN	NaN
13	6	p	0	0	0	0.890499121451285	1	7
13	6	p	0	1	1	0.948607554662885	2	8.5
13	6	p	0	1	1	0.90600575155986	NaN	NaN
13	6	p	1	1	1	0.914831409052567	NaN	NaN
13	6	p	0	1	0	1.00198681433903	NaN	NaN
13	6	p	1	1	1	0.82239081199441	NaN	NaN
13	6	p	1	1	1	0.825572673122224	NaN	NaN
13	6	p	0	0	1	1.00285464952685	NaN	NaN
14	1	p	0	1	0	1.31027387067661	NaN	NaN
14	1	p	0	0	0	1.21103186057007	NaN	NaN
14	1	p	1	0	0	1.23052268430547	NaN	NaN
14	1	p	0	0	0	1.22001025706049	1	3
14	1	p	0	1	0	1.00108788800935	NaN	NaN
14	1	p	1	0	0	1.06961638062421	NaN	NaN
14	1	p	1	0	1	1.59108149168605	2	8
14	1	p	0	1	0	0.988115034801012	NaN	NaN
14	1	p	1	0	0	1.13857562134945	NaN	NaN
14	1	p	1	1	0	1.06505684999865	NaN	NaN
14	1	p	1	1	0	1.04653317198245	1	5.5
14	1	p	0	0	1	0.966547745578282	NaN	NaN
14	1	p	0	1	0	1.02334974723999	NaN	NaN
14	1	p	1	1	1	1.09678762125986	2	5
14	1	p	0	1	0	1.10064563919514	NaN	NaN
14	1	p	0	0	1	1.15312053913658	NaN	NaN
14	1	p	1	1	1	0.955288829132769	NaN	NaN
14	1	p	1	0	1	1.16657907819899	NaN	NaN
14	1	p	0	0	1	1.10237678174235	NaN	NaN
14	1	p	1	1	1	1.58048545040583	NaN	NaN
14	2	i	1	1	1	1.19751113923121	2	6.5
14	2	i	0	1	0	0.881969282556383	NaN	NaN
14	2	i	1	1	1	1.08706032073314	NaN	NaN
14	2	i	0	1	0	1.02526592733921	1	7
14	2	i	0	0	1	1.36224014373147	NaN	NaN
14	2	i	0	0	0	0.810495885554701	NaN	NaN
14	2	i	0	1	0	1.21784564970221	NaN	NaN
14	2	i	0	0	0	0.891651606583764	NaN	NaN
14	2	i	0	1	1	1.53216529256679	2	8
14	2	i	1	1	0	1.24521641696992	NaN	NaN
14	2	i	1	0	0	1.0787770979623	1	8
14	2	i	1	1	1	1.21885475336967	NaN	NaN
14	2	i	0	1	1	1.18404445006672	2	7
14	2	i	0	1	0	0.895104534145503	NaN	NaN
14	2	i	1	1	0	0.640581905379804	NaN	NaN
14	2	i	1	0	0	0.926060139921901	NaN	NaN
14	2	i	1	1	1	0.951464015328384	NaN	NaN
14	2	i	1	1	1	1.38204882153877	NaN	NaN
14	2	i	0	1	0	1.35719039941614	1	8
14	2	i	1	1	1	1.23528596754113	NaN	NaN
14	3	p	1	0	1	1.48457592742852	2	5
14	3	p	0	0	0	1.03078566100885	NaN	NaN
14	3	p	1	1	1	1.06727971550936	NaN	NaN
14	3	p	0	1	0	1.37637997114871	1	5
14	3	p	0	1	1	0.976424162825424	NaN	NaN
14	3	p	0	1	0	0.978597825851466	NaN	NaN
14	3	p	0	1	0	1.03311296859465	NaN	NaN
14	3	p	0	0	0	1.06662046261772	NaN	NaN
14	3	p	0	0	1	0.94808715540421	2	4
14	3	p	1	0	0	0.907466733235196	NaN	NaN
14	3	p	1	1	0	0.965887888974976	1	5.5
14	3	p	1	1	1	1.06200297569376	NaN	NaN
14	3	p	0	0	1	0.98681645149918	2	7
14	3	p	0	0	0	0.880621194923151	NaN	NaN
14	3	p	1	1	0	0.923069655320433	NaN	NaN
14	3	p	1	0	0	0.985475910252717	NaN	NaN
14	3	p	1	0	1	0.953011629597313	NaN	NaN
14	3	p	1	1	1	0.917197656031931	NaN	NaN
14	3	p	0	1	0	1.05031572598818	1	8.5
14	3	p	1	0	1	0.914381945887726	NaN	NaN
14	4	i	0	1	1	2.10285280820608	2	7
14	4	i	1	1	1	0.683041534441145	NaN	NaN
14	4	i	0	1	0	0.888146759833035	NaN	NaN
14	4	i	1	1	1	0.997610510134109	NaN	NaN
14	4	i	1	1	1	1.0503902843484	NaN	NaN
14	4	i	0	0	1	1.06885208194581	2	5.5
14	4	i	0	1	0	2.49996875793295	1	7
14	4	i	0	1	1	1.02369627760709	NaN	NaN
14	4	i	1	1	0	0.950928523281618	NaN	NaN
14	4	i	1	0	0	1.08866196717645	NaN	NaN
14	4	i	1	1	1	1.42921075898266	NaN	NaN
14	4	i	0	0	1	1.14736415059087	NaN	NaN
14	4	i	0	0	0	1.88057561470487	1	8
14	4	i	0	1	1	1.64968436456911	2	7
14	4	i	0	1	0	1.20343083172338	NaN	NaN
14	4	i	1	0	1	1.09978112441968	NaN	NaN
14	4	i	1	0	0	0.823030444262258	NaN	NaN
14	4	i	1	1	1	1.18551992081848	NaN	NaN
14	4	i	0	1	0	0.829720472545887	1	7
14	4	i	1	0	0	1.41671393223805	NaN	NaN
14	5	p	0	1	1	1.37183643887329	2	3
14	5	p	1	1	1	1.00662180889412	NaN	NaN
14	5	p	0	1	0	0.963200467511342	NaN	NaN
14	5	p	1	0	1	1.06561045338094	NaN	NaN
14	5	p	1	1	1	0.882459496242518	NaN	NaN
14	5	p	0	0	1	0.932163964404026	2	3
14	5	p	0	0	0	0.915502132462279	1	3
14	5	p	0	1	1	0.914678368204477	NaN	NaN
14	5	p	1	1	0	0.98180655213946	NaN	NaN
14	5	p	1	0	0	0.955272830782633	NaN	NaN
14	5	p	1	1	1	0.86179113334947	NaN	NaN
14	5	p	0	0	1	1.04104151089632	NaN	NaN
14	5	p	0	0	0	0.973855974374601	1	6
14	5	p	0	0	1	0.889920162182534	2	6
14	5	p	0	1	0	0.922422778512555	NaN	NaN
14	5	p	1	1	1	0.908896020064276	NaN	NaN
14	5	p	1	0	0	1.33067146899339	NaN	NaN
14	5	p	1	0	1	0.977107564169273	NaN	NaN
14	5	p	0	1	0	0.92498402428464	1	5
14	5	p	1	0	0	0.878031574713532	NaN	NaN
14	6	i	0	1	0	0.802983602290624	NaN	NaN
14	6	i	0	1	0	0.926841040665749	NaN	NaN
14	6	i	1	1	1	1.25835830938013	2	6
14	6	i	0	0	1	0.987158152172924	NaN	NaN
14	6	i	0	0	1	1.18133408756694	NaN	NaN
14	6	i	1	1	1	1.6693907132867	2	5
14	6	i	1	1	1	1.91779985818721	NaN	NaN
14	6	i	0	0	1	0.968697260148474	NaN	NaN
14	6	i	1	1	0	1.14780606736167	1	6.5
14	6	i	1	0	1	1.38926860661377	NaN	NaN
14	6	i	1	1	1	1.5594787072514	NaN	NaN
14	6	i	0	0	0	1.02368148667301	1	7.5
14	6	i	0	1	0	1.27169731357571	NaN	NaN
14	6	i	1	1	1	0.904140585076675	2	6
14	6	i	0	1	1	1.40952403088158	NaN	NaN
14	6	i	0	0	0	1.76033138928324	NaN	NaN
14	6	i	1	1	1	0.766910636521061	NaN	NaN
14	6	i	1	1	1	0.973438206056017	NaN	NaN
14	6	i	0	0	0	1.15653633844704	1	6
14	6	i	1	1	1	1.11155530856922	NaN	NaN
15	1	p	0	1	1	1.34367936557101	2	6
15	1	p	1	1	0	1.09371287164504	NaN	NaN
15	1	p	0	0	1	1.02814782035603	NaN	NaN
15	1	p	1	0	1	1.06099464144245	NaN	NaN
15	1	p	0	0	1	1.02623133319139	NaN	NaN
15	1	p	1	0	0	1.22798499893725	1	7
15	1	p	0	1	1	1.09792709077919	2	5
15	1	p	0	1	1	1.08475709000595	NaN	NaN
15	1	p	1	1	0	1.1285214583786	NaN	NaN
15	1	p	0	0	1	1.09595657129648	NaN	NaN
15	1	p	1	0	0	1.04182765681981	1	7
15	1	p	1	0	0	1.03784315051234	NaN	NaN
15	1	p	0	0	0	1.12332741292084	NaN	NaN
15	1	p	0	1	1	1.03583459710535	2	7.5
15	1	p	1	1	1	1.08055554884777	NaN	NaN
15	1	p	0	1	1	1.34268746498492	NaN	NaN
15	1	p	1	1	0	1.24492247116723	NaN	NaN
15	1	p	0	0	1	1.01645631290739	NaN	NaN
15	1	p	1	0	1	1.10870789704859	NaN	NaN
15	1	p	1	1	1	1.20344587349973	NaN	NaN
15	2	i	1	1	1	1.93329966626698	2	7
15	2	i	0	0	1	0.917028693274915	NaN	NaN
15	2	i	1	1	1	1.2414405559939	NaN	NaN
15	2	i	0	0	0	1.74332414079254	1	7
15	2	i	0	1	1	1.04427601520365	NaN	NaN
15	2	i	1	0	0	1.63115817524158	NaN	NaN
15	2	i	1	1	1	0.889080400091188	2	6
15	2	i	0	0	0	1.5728165509172	NaN	NaN
15	2	i	0	1	0	1.29028879218822	NaN	NaN
15	2	i	1	1	1	1.06068523848808	NaN	NaN
15	2	i	1	1	0	0.915878016152419	1	7
15	2	i	1	1	1	1.12027715260047	NaN	NaN
15	2	i	0	0	0	1.31839888047398	NaN	NaN
15	2	i	1	1	1	0.846211640069669	2	5
15	2	i	0	0	0	1.28260261914693	NaN	NaN
15	2	i	0	0	1	0.997434219425486	NaN	NaN
15	2	i	1	1	0	1.35032111498367	NaN	NaN
15	2	i	1	1	1	1.25112803788579	NaN	NaN
15	2	i	0	0	0	1.5695531798774	1	7.5
15	2	i	0	1	0	2.48164682060451	NaN	NaN
15	3	p	1	0	1	1.04823607113212	2	7
15	3	p	0	0	1	0.992318656662974	NaN	NaN
15	3	p	1	0	1	1.07219321716184	NaN	NaN
15	3	p	0	1	0	1.14935710594364	1	7.5
15	3	p	0	0	1	1.062430874852	NaN	NaN
15	3	p	1	1	0	1.32052183750784	NaN	NaN
15	3	p	1	0	1	0.966046270987135	2	5
15	3	p	0	0	0	1.00882024805469	NaN	NaN
15	3	p	0	0	0	1.0172652884321	NaN	NaN
15	3	p	1	1	1	1.16969227536902	NaN	NaN
15	3	p	1	1	0	1.2038186663267	1	7
15	3	p	1	1	1	1.0899100829738	NaN	NaN
15	3	p	0	1	0	1.35765441773037	NaN	NaN
15	3	p	1	0	1	1.01219590972323	2	5.5
15	3	p	0	1	0	1.35055595937229	NaN	NaN
15	3	p	0	0	1	0.955075596950337	NaN	NaN
15	3	p	1	0	0	1.35588584027209	NaN	NaN
15	3	p	1	1	1	1.16533014653396	NaN	NaN
15	3	p	0	1	0	1.27817166701789	1	7
15	3	p	0	1	0	1.06816645094295	NaN	NaN
15	4	i	1	0	0	1.09471171493351	NaN	NaN
15	4	i	0	0	0	1.66414143548536	NaN	NaN
15	4	i	0	1	0	0.946693342735671	NaN	NaN
15	4	i	1	1	1	1.20918959971459	2	7.5
15	4	i	1	1	0	1.64882644214958	1	7
15	4	i	0	1	0	1.65854350597874	NaN	NaN
15	4	i	0	0	1	1.00339286749295	2	6.5
15	4	i	1	1	1	1.27608312163284	NaN	NaN
15	4	i	1	1	1	1.27287016063565	NaN	NaN
15	4	i	0	0	1	0.93573866709994	NaN	NaN
15	4	i	1	1	1	0.989297676431306	NaN	NaN
15	4	i	0	0	1	1.39207994851313	NaN	NaN
15	4	i	1	1	1	1.0509029736495	2	6
15	4	i	1	1	1	0.984726361009962	NaN	NaN
15	4	i	1	1	0	0.976117110676569	1	7.5
15	4	i	0	0	0	2.34322567519121	NaN	NaN
15	4	i	0	0	1	2.30674359581099	NaN	NaN
15	4	i	0	0	0	2.06160982506844	1	7
15	4	i	1	1	1	1.26072858508996	NaN	NaN
15	4	i	0	0	0	2.075525713346	NaN	NaN
15	5	p	1	1	0	1.04064890704103	NaN	NaN
15	5	p	0	1	0	1.10914800388127	NaN	NaN
15	5	p	0	0	0	1.1196188034919	NaN	NaN
15	5	p	1	1	1	1.093052409542	2	5
15	5	p	1	0	0	0.998056043888937	1	6
15	5	p	0	1	0	1.18542775486276	NaN	NaN
15	5	p	0	1	1	1.21593820634735	2	7
15	5	p	1	1	1	0.99168505979469	NaN	NaN
15	5	p	1	1	1	1.28978499362347	NaN	NaN
15	5	p	0	0	1	1.15903613585033	NaN	NaN
15	5	p	1	0	1	1.14418087002559	NaN	NaN
15	5	p	0	1	1	1.08997377470223	NaN	NaN
15	5	p	1	0	1	1.23308003545026	2	6
15	5	p	1	1	1	0.942860066552385	NaN	NaN
15	5	p	1	0	0	1.50699492156491	1	7
15	5	p	0	1	0	0.919070149044273	NaN	NaN
15	5	p	0	0	1	1.03150355949037	NaN	NaN
15	5	p	0	0	0	1.00573527422966	1	6
15	5	p	1	0	1	1.01084661099594	NaN	NaN
15	5	p	0	0	0	1.07105461429819	NaN	NaN
15	6	i	0	0	1	1.13413055657657	2	7.5
15	6	i	1	1	0	1.7328288908102	NaN	NaN
15	6	i	0	1	1	1.50992957083145	NaN	NaN
15	6	i	1	0	1	1.5161891698699	NaN	NaN
15	6	i	0	0	0	2.29735223518946	1	7
15	6	i	1	0	1	2.51933783542336	2	6
15	6	i	0	1	1	0.6585042646293	NaN	NaN
15	6	i	0	1	0	2.10268495354103	NaN	NaN
15	6	i	1	0	0	1.09414965805627	NaN	NaN
15	6	i	0	1	0	1.71956652193694	NaN	NaN
15	6	i	1	0	1	1.31703841305716	NaN	NaN
15	6	i	1	0	1	1.16360896054903	NaN	NaN
15	6	i	0	0	0	1.32485679925594	1	7
15	6	i	0	0	1	1.27981557772728	2	6
15	6	i	1	0	0	0.963590366187418	NaN	NaN
15	6	i	0	0	0	1.95108384608466	NaN	NaN
15	6	i	1	0	1	1.27292177810523	NaN	NaN
15	6	i	0	0	0	2.36508371085438	1	7
15	6	i	1	0	1	1.26245611006016	NaN	NaN
15	6	i	1	0	1	2.48920410090068	NaN	NaN
16	1	i	0	0	1	2.33654830670639	2	6
16	1	i	1	1	1	1.28070424337784	NaN	NaN
16	1	i	1	1	0	3.0044146518776	NaN	NaN
16	1	i	0	1	0	3.00436937339327	1	3
16	1	i	0	1	1	2.1579108146725	NaN	NaN
16	1	i	1	0	1	2.57075034290756	2	7
16	1	i	1	1	1	3.00447653246374	NaN	NaN
16	1	i	0	1	0	2.13795870119429	NaN	NaN
16	1	i	0	0	1	1.07249054585191	NaN	NaN
16	1	i	1	0	0	1.41666827656809	NaN	NaN
16	1	i	0	0	0	0.799477908931294	1	6
16	1	i	1	1	1	2.52579122635871	NaN	NaN
16	1	i	0	0	0	1.56561123534266	NaN	NaN
16	1	i	1	1	1	0.578472135021002	2	6
16	1	i	1	1	1	0.766935661089519	NaN	NaN
16	1	i	0	1	1	0.650420546528039	NaN	NaN
16	1	i	0	1	0	0.542597089137416	NaN	NaN
16	1	i	0	1	0	0.546100134266453	1	5
16	1	i	1	1	1	0.642103795180446	NaN	NaN
16	1	i	1	1	1	0.525351723237691	NaN	NaN
16	2	p	0	1	1	1.0319164992361	2	6
16	2	p	1	1	1	2.84698318538358	NaN	NaN
16	2	p	1	0	0	0.928822228230274	NaN	NaN
16	2	p	0	0	0	0.996330330061028	1	7
16	2	p	0	1	1	0.95031199892037	NaN	NaN
16	2	p	1	0	1	0.940148791123647	2	5
16	2	p	1	0	1	0.860594802270498	NaN	NaN
16	2	p	0	1	0	0.95652601762049	NaN	NaN
16	2	p	0	0	1	0.831961294748908	NaN	NaN
16	2	p	1	0	0	0.897808280045865	NaN	NaN
16	2	p	0	1	0	0.861312315260875	1	6
16	2	p	1	1	1	1.00636675810892	NaN	NaN
16	2	p	0	1	0	1.07928775138498	NaN	NaN
16	2	p	1	1	1	0.899725672778004	2	6
16	2	p	1	1	1	0.914423067635653	NaN	NaN
16	2	p	0	0	1	0.963245042308699	NaN	NaN
16	2	p	0	0	0	0.854503639180621	NaN	NaN
16	2	p	0	0	0	0.897870462493302	1	7.5
16	2	p	1	1	1	0.841971461275534	NaN	NaN
16	2	p	1	1	1	0.950114886596566	NaN	NaN
16	3	i	1	0	0	2.36212732791682	NaN	NaN
16	3	i	0	1	0	1.54095710256661	NaN	NaN
16	3	i	1	1	0	1.78247433012075	NaN	NaN
16	3	i	1	1	0	3.00453207406827	1	6
16	3	i	1	0	0	2.8803147880717	NaN	NaN
16	3	i	0	0	1	0.735218689023895	2	6
16	3	i	0	0	0	1.12324017638093	NaN	NaN
16	3	i	0	0	1	0.642097456195188	NaN	NaN
16	3	i	1	1	1	0.789314097422903	NaN	NaN
16	3	i	0	0	1	0.610153186156822	NaN	NaN
16	3	i	1	1	1	0.417250557831721	NaN	NaN
16	3	i	1	1	1	1.55732889564024	NaN	NaN
16	3	i	1	1	1	0.606263764657342	2	4.5
16	3	i	1	1	1	0.711960340879159	NaN	NaN
16	3	i	1	1	1	0.67008740557867	NaN	NaN
16	3	i	0	0	0	0.33634938324758	1	7
16	3	i	0	0	0	0.573439582811261	NaN	NaN
16	3	i	0	0	1	0.513908945576986	NaN	NaN
16	3	i	0	0	0	0.541069996910664	1	7
16	3	i	0	1	0	0.498014387689182	NaN	NaN
16	4	p	1	0	0	1.31395706150943	NaN	NaN
16	4	p	0	0	0	0.912788212623127	NaN	NaN
16	4	p	1	1	0	0.938231700249162	NaN	NaN
16	4	p	1	0	0	0.920714361611317	1	7.5
16	4	p	1	0	0	0.974785319627699	NaN	NaN
16	4	p	0	1	1	0.796368182873266	2	7
16	4	p	0	1	0	1.0581420971539	NaN	NaN
16	4	p	0	0	1	1.2405902261271	NaN	NaN
16	4	p	1	1	1	1.10547440980736	NaN	NaN
16	4	p	0	0	1	1.05259155912427	NaN	NaN
16	4	p	1	0	1	0.895343923264591	NaN	NaN
16	4	p	1	0	1	0.784259509688127	NaN	NaN
16	4	p	1	1	1	0.907391319571616	2	5
16	4	p	1	1	1	0.93244571411924	NaN	NaN
16	4	p	1	1	1	0.879960408496117	NaN	NaN
16	4	p	0	1	0	0.998104642796534	1	7.5
16	4	p	0	1	0	0.927117946215731	NaN	NaN
16	4	p	0	1	1	0.820560777003266	NaN	NaN
16	4	p	0	0	0	1.07671351882527	1	7
16	4	p	0	0	0	1.13174981405609	NaN	NaN
16	5	i	0	1	1	2.26890768985686	2	2.5
16	5	i	1	1	1	0.969376050459687	NaN	NaN
16	5	i	1	0	0	1.13027494301059	NaN	NaN
16	5	i	1	1	1	0.978754733110691	NaN	NaN
16	5	i	0	0	1	1.12298722060223	NaN	NaN
16	5	i	0	0	1	0.785750379134697	2	5
16	5	i	0	0	0	0.70581333433438	1	6.5
16	5	i	1	0	1	0.708239053474244	NaN	NaN
16	5	i	1	1	1	1.79399951461528	NaN	NaN
16	5	i	0	0	1	1.72714312105381	NaN	NaN
16	5	i	0	0	1	0.724015887313726	NaN	NaN
16	5	i	1	0	0	1.06276563375286	1	7
16	5	i	1	1	0	1.90377598381019	NaN	NaN
16	5	i	0	0	0	0.675300769857131	NaN	NaN
16	5	i	1	1	1	0.705798543360288	2	6.5
16	5	i	0	0	1	1.23316214042643	NaN	NaN
16	5	i	0	0	0	1.06866270308819	NaN	NaN
16	5	i	1	1	1	0.610404028939229	NaN	NaN
16	5	i	0	0	1	0.39061564244912	NaN	NaN
16	5	i	1	1	1	0.569535974052997	NaN	NaN
16	6	p	0	1	1	3.03314082935685	2	5
16	6	p	1	0	1	0.969040385989501	NaN	NaN
16	6	p	1	1	0	0.87513432616106	NaN	NaN
16	6	p	1	1	1	0.922564440334099	NaN	NaN
16	6	p	0	1	1	1.04680678042132	NaN	NaN
16	6	p	0	0	1	0.884945569228876	2	6
16	6	p	0	1	0	0.848657885457214	1	8
16	6	p	1	0	1	0.859624635355431	NaN	NaN
16	6	p	1	0	1	0.873870150975563	NaN	NaN
16	6	p	0	0	1	0.846719664627017	NaN	NaN
16	6	p	0	1	1	2.6338081737922	NaN	NaN
16	6	p	1	0	0	1.28400866690572	1	8
16	6	p	1	1	0	0.932077449142525	NaN	NaN
16	6	p	0	1	0	0.839546949559008	NaN	NaN
16	6	p	1	1	1	1.0510744281637	2	6.5
16	6	p	0	1	1	0.832790192802349	NaN	NaN
16	6	p	0	0	0	0.846956622008292	NaN	NaN
16	6	p	1	0	1	0.924436554585554	NaN	NaN
16	6	p	0	0	1	2.99356683345468	NaN	NaN
16	6	p	1	1	1	0.813089827675867	NaN	NaN
17	1	p	0	1	1	1.51069960686164	2	4.5
17	1	p	1	1	1	1.2124122201194	NaN	NaN
17	1	p	1	1	0	1.13262399059113	NaN	NaN
17	1	p	0	0	0	1.22804355910557	1	5
17	1	p	0	1	1	0.905098417305453	NaN	NaN
17	1	p	1	0	1	1.12534290902749	2	6
17	1	p	1	0	1	1.15307024322374	NaN	NaN
17	1	p	0	1	0	0.932908762050829	NaN	NaN
17	1	p	0	1	1	1.14437768048629	NaN	NaN
17	1	p	1	0	0	1.04825991779853	NaN	NaN
17	1	p	0	0	0	1.16272150232817	1	5.5
17	1	p	1	1	1	1.00089440092415	NaN	NaN
17	1	p	0	1	0	1.03700519676204	NaN	NaN
17	1	p	1	0	1	1.38647869858778	2	6
17	1	p	1	0	1	1.11318412765831	NaN	NaN
17	1	p	0	0	1	1.12709820479904	NaN	NaN
17	1	p	0	0	0	1.23123056043823	NaN	NaN
17	1	p	0	0	0	1.1427135453896	1	5
17	1	p	1	1	1	0.998725259838466	NaN	NaN
17	1	p	1	1	1	1.04254607538223	NaN	NaN
17	2	i	1	1	1	1.37280761596139	2	5
17	2	i	0	1	0	3.00733964173287	NaN	NaN
17	2	i	0	0	0	1.27244424105993	NaN	NaN
17	2	i	1	1	1	0.913947643587562	NaN	NaN
17	2	i	1	1	1	0.784793493904544	NaN	NaN
17	2	i	1	1	1	0.721032941000885	2	6
17	2	i	0	0	0	1.03668311583533	1	5.5
17	2	i	0	1	0	1.07371336669075	NaN	NaN
17	2	i	0	1	0	0.918558804069107	NaN	NaN
17	2	i	0	0	1	1.22636070890439	NaN	NaN
17	2	i	1	1	0	0.685170874949108	1	6
17	2	i	0	0	1	0.930585372273526	NaN	NaN
17	2	i	1	1	1	0.569785911268809	2	6.5
17	2	i	1	1	0	0.620804194115408	NaN	NaN
17	2	i	0	0	1	0.833268937271896	NaN	NaN
17	2	i	0	0	0	0.824813633772465	NaN	NaN
17	2	i	1	1	1	0.67235978160079	NaN	NaN
17	2	i	1	1	1	0.671478058651701	NaN	NaN
17	2	i	0	0	0	0.898298193207665	1	6.5
17	2	i	1	1	1	0.54467597511757	NaN	NaN
17	3	p	1	1	1	1.16722007032058	2	5.5
17	3	p	0	1	0	1.06131611865658	NaN	NaN
17	3	p	0	0	0	1.13472974180422	NaN	NaN
17	3	p	1	1	1	0.868120991344767	NaN	NaN
17	3	p	1	0	1	1.48687316471296	NaN	NaN
17	3	p	1	0	1	1.13811627030827	2	6
17	3	p	0	1	0	0.866532018526414	1	5.5
17	3	p	0	0	0	1.12058564998188	NaN	NaN
17	3	p	0	0	0	1.14702526418569	NaN	NaN
17	3	p	0	0	1	1.00652281793919	NaN	NaN
17	3	p	1	0	0	1.07771236211192	1	5
17	3	p	0	1	1	0.87773180167278	NaN	NaN
17	3	p	1	1	1	1.06466974479827	2	5.5
17	3	p	1	1	0	0.983114748952175	NaN	NaN
17	3	p	0	1	1	0.988527942256042	NaN	NaN
17	3	p	0	1	0	0.971309743446	NaN	NaN
17	3	p	1	0	1	1.16780687943083	NaN	NaN
17	3	p	1	0	1	1.06605858673174	NaN	NaN
17	3	p	0	0	0	1.10722940372489	1	6
17	3	p	1	1	1	0.98331759654593	NaN	NaN
17	4	i	1	1	1	3.01289168904441	2	5.5
17	4	i	1	1	1	0.643926706817183	NaN	NaN
17	4	i	1	1	1	0.669169157989018	NaN	NaN
17	4	i	0	0	1	0.959379165620703	NaN	NaN
17	4	i	0	0	0	0.729202688213263	1	5.5
17	4	i	0	0	1	1.00023816480825	2	5.5
17	4	i	1	1	1	0.648265290844392	NaN	NaN
17	4	i	1	1	0	0.659542349265394	NaN	NaN
17	4	i	0	0	0	1.06302221181159	NaN	NaN
17	4	i	1	1	0	0.491459572957865	NaN	NaN
17	4	i	0	1	0	1.0159751535848	1	6
17	4	i	1	1	1	0.393345632980527	NaN	NaN
17	4	i	1	1	1	0.854570349478308	2	6
17	4	i	1	1	1	0.66700363918244	NaN	NaN
17	4	i	0	0	0	0.84016183132735	NaN	NaN
17	4	i	1	1	1	0.747652461700454	NaN	NaN
17	4	i	0	0	0	0.92077111063918	NaN	NaN
17	4	i	0	1	0	1.22724363927864	1	6
17	4	i	0	0	0	0.803219420725327	NaN	NaN
17	4	i	0	0	0	0.77372743320575	NaN	NaN
17	5	p	1	0	1	1.47419156781871	2	6
17	5	p	1	1	1	1.00528128199676	NaN	NaN
17	5	p	1	1	1	1.06312001332935	NaN	NaN
17	5	p	0	0	1	1.01335866110912	NaN	NaN
17	5	p	0	0	0	0.869470290072059	1	6
17	5	p	0	1	1	1.04555135907867	2	6
17	5	p	1	1	1	0.991041803507869	NaN	NaN
17	5	p	1	1	0	1.00782472518949	NaN	NaN
17	5	p	0	0	0	0.915251361976516	NaN	NaN
17	5	p	1	0	0	0.915712296910897	NaN	NaN
17	5	p	0	0	0	0.837143265943268	1	6
17	5	p	1	1	1	1.05018817736527	NaN	NaN
17	5	p	1	0	1	0.960386159032169	2	6
17	5	p	1	0	1	1.09206020709735	NaN	NaN
17	5	p	0	0	0	0.822968686609784	NaN	NaN
17	5	p	1	0	1	0.798508949442294	NaN	NaN
17	5	p	0	1	0	1.13528395040885	NaN	NaN
17	5	p	0	0	0	0.724806751443793	1	5
17	5	p	0	1	0	1.05486091658167	NaN	NaN
17	5	p	0	1	0	0.985312868265282	NaN	NaN
17	6	i	0	1	0	1.37348769874188	NaN	NaN
17	6	i	1	0	0	1.36125586809067	NaN	NaN
17	6	i	1	1	0	0.859756848521101	NaN	NaN
17	6	i	0	0	1	1.08817712458676	2	6
17	6	i	0	0	0	0.762216435968185	1	6
17	6	i	1	0	1	1.36656582645901	2	6.5
17	6	i	1	0	0	0.836929551514004	NaN	NaN
17	6	i	0	0	1	1.05633518391551	NaN	NaN
17	6	i	0	0	1	0.788532288990609	NaN	NaN
17	6	i	1	1	1	1.33040824285672	NaN	NaN
17	6	i	0	0	0	1.03062636439154	1	6.5
17	6	i	1	1	1	0.986643451886266	NaN	NaN
17	6	i	0	0	0	0.838865659350631	NaN	NaN
17	6	i	1	1	1	0.690349525722922	2	6
17	6	i	1	1	1	0.756796903676332	NaN	NaN
17	6	i	0	0	0	0.780018123466107	NaN	NaN
17	6	i	0	0	1	0.740462842667512	NaN	NaN
17	6	i	0	0	1	0.704701898557687	NaN	NaN
17	6	i	1	1	1	0.777899090566279	NaN	NaN
17	6	i	1	1	1	0.812103662365189	NaN	NaN
18	1	i	0	1	0	1.22795602070983	NaN	NaN
18	1	i	1	0	0	1.28974786527033	NaN	NaN
18	1	i	1	1	0	1.36520083119285	NaN	NaN
18	1	i	1	0	1	1.34501025104692	2	1
18	1	i	1	1	0	1.34001935504057	1	6
18	1	i	0	0	1	1.11239990437207	2	2
18	1	i	0	0	1	1.361163198133	NaN	NaN
18	1	i	0	1	0	1.26867133618543	NaN	NaN
18	1	i	1	1	1	1.5454052605146	NaN	NaN
18	1	i	1	1	0	1.43524482980138	NaN	NaN
18	1	i	1	1	0	1.23900397001671	1	7
18	1	i	0	0	1	0.68501421140536	NaN	NaN
18	1	i	1	0	1	1.49951974624673	2	6
18	1	i	1	0	1	0.724588811022841	NaN	NaN
18	1	i	1	0	1	0.984500270462377	NaN	NaN
18	1	i	0	0	0	0.812679604639925	NaN	NaN
18	1	i	0	1	1	0.808181640360999	NaN	NaN
18	1	i	0	1	1	1.53746643355225	NaN	NaN
18	1	i	0	1	1	1.31663181229851	NaN	NaN
18	1	i	0	1	0	0.940033481927458	1	6.5
18	2	p	0	1	0	1.72057019492786	NaN	NaN
18	2	p	1	0	0	1.09047515841485	NaN	NaN
18	2	p	1	0	0	1.05989497807423	NaN	NaN
18	2	p	1	0	1	0.809336845333746	2	5
18	2	p	1	0	0	1.09541051281849	1	6
18	2	p	0	1	1	2.83382676815563	2	5
18	2	p	0	1	1	0.962947713616813	NaN	NaN
18	2	p	0	0	0	1.02408966105031	NaN	NaN
18	2	p	1	1	1	1.32355730685958	NaN	NaN
18	2	p	1	1	0	1.18480743967848	NaN	NaN
18	2	p	1	1	0	0.894214376097807	1	6
18	2	p	0	1	1	1.10123724957884	NaN	NaN
18	2	p	1	1	1	1.64099356683255	2	5.5
18	2	p	1	0	1	1.20872655178391	NaN	NaN
18	2	p	1	1	1	1.12028651015135	NaN	NaN
18	2	p	0	0	0	1.19407352983762	NaN	NaN
18	2	p	0	1	1	3.51703738674405	NaN	NaN
18	2	p	0	1	1	0.95973746933123	NaN	NaN
18	2	p	0	0	1	1.08300209609297	NaN	NaN
18	2	p	0	0	0	1.16184762764897	1	6
18	3	i	1	0	0	0.879968558623659	NaN	NaN
18	3	i	1	1	0	1.12904185905063	NaN	NaN
18	3	i	1	0	0	1.34945659785808	NaN	NaN
18	3	i	0	1	0	1.53724124857763	1	5.5
18	3	i	1	0	0	1.35705493064233	NaN	NaN
18	3	i	1	1	1	1.40175565800018	2	3.5
18	3	i	0	0	0	1.08352249676318	NaN	NaN
18	3	i	1	1	1	1.82968740944489	NaN	NaN
18	3	i	0	1	0	1.3548417185084	NaN	NaN
18	3	i	0	1	0	0.814233863955451	NaN	NaN
18	3	i	1	1	0	0.863737430692709	1	6
18	3	i	0	0	1	0.684547239343374	NaN	NaN
18	3	i	1	1	1	0.805807538687077	2	4
18	3	i	1	0	0	1.49698988659657	NaN	NaN
18	3	i	0	0	1	0.945540854470892	NaN	NaN
18	3	i	0	0	1	0.978327907967468	NaN	NaN
18	3	i	0	0	0	0.764422705404286	NaN	NaN
18	3	i	1	1	1	0.701232963216171	NaN	NaN
18	3	i	0	0	0	1.03343906361624	1	6.5
18	3	i	0	0	0	1.00557710140492	NaN	NaN
18	4	p	1	1	0	1.20757647837308	NaN	NaN
18	4	p	1	0	0	1.19999172912867	NaN	NaN
18	4	p	1	1	0	1.22042470007727	NaN	NaN
18	4	p	0	0	0	1.23396447510459	1	6
18	4	p	1	0	0	1.03173417788639	NaN	NaN
18	4	p	1	0	1	1.12528253771961	2	3
18	4	p	0	0	0	0.927838779629383	NaN	NaN
18	4	p	1	1	1	0.94327783600238	NaN	NaN
18	4	p	0	1	0	1.18844843324405	NaN	NaN
18	4	p	0	0	0	1.02688394702636	NaN	NaN
18	4	p	1	1	0	1.13231217278735	1	6
18	4	p	0	1	1	1.18315326584707	NaN	NaN
18	4	p	1	0	1	1.17504932335942	2	2
18	4	p	1	0	0	0.997882778239727	NaN	NaN
18	4	p	0	0	1	1.11137449771195	NaN	NaN
18	4	p	0	1	1	1.13522961623312	NaN	NaN
18	4	p	0	0	0	1.28176315611563	NaN	NaN
18	4	p	1	1	1	0.93330872196384	NaN	NaN
18	4	p	0	1	0	1.18209224011298	1	6
18	4	p	0	1	0	1.19085090943554	NaN	NaN
18	5	i	1	1	1	1.41949576676416	2	3
18	5	i	0	0	1	1.6391667310636	NaN	NaN
18	5	i	1	1	1	1.53596952697626	NaN	NaN
18	5	i	0	1	0	0.941228230109118	1	6.5
18	5	i	0	0	0	0.786998555919126	NaN	NaN
18	5	i	0	1	1	1.26986034909351	2	3
18	5	i	1	0	0	1.7169784039761	NaN	NaN
18	5	i	1	1	0	0.811796372410754	NaN	NaN
18	5	i	0	1	1	0.974344307225692	NaN	NaN
18	5	i	1	1	1	1.16746397040333	NaN	NaN
18	5	i	0	1	1	0.856728623726667	NaN	NaN
18	5	i	1	1	1	0.799664758127619	NaN	NaN
18	5	i	0	1	1	1.09113501680986	2	4
18	5	i	0	1	0	0.712683589146764	1	6
18	5	i	1	1	1	0.719422838225	NaN	NaN
18	5	i	1	1	1	0.772504612366902	NaN	NaN
18	5	i	0	1	1	0.824337606012705	NaN	NaN
18	5	i	1	1	0	0.679151251857547	1	7
18	5	i	1	1	1	2.15189481386551	NaN	NaN
18	5	i	0	1	0	0.610498208177887	NaN	NaN
18	6	p	1	1	1	1.29927475947989	2	3
18	6	p	0	1	1	0.983781550046842	NaN	NaN
18	6	p	1	1	1	1.08234948225436	NaN	NaN
18	6	p	0	0	0	1.01360527790166	1	6.5
18	6	p	0	1	0	1.10242233835015	NaN	NaN
18	6	p	0	1	1	1.26487398093377	2	3
18	6	p	1	0	0	0.885066613700474	NaN	NaN
18	6	p	1	1	0	0.897603923171118	NaN	NaN
18	6	p	0	1	1	0.949058086855075	NaN	NaN
18	6	p	1	1	1	1.18423119554791	NaN	NaN
18	6	p	0	0	1	0.990442316422559	NaN	NaN
18	6	p	1	0	1	1.26163506027297	NaN	NaN
18	6	p	0	0	1	1.01743372438068	2	3
18	6	p	0	0	0	0.865285652878811	1	6
18	6	p	1	1	1	1.78309706015716	NaN	NaN
18	6	p	1	0	1	1.15299206237978	NaN	NaN
18	6	p	0	0	1	1.11676203320894	NaN	NaN
18	6	p	1	0	0	0.88619193487466	1	6.5
18	6	p	1	0	1	1.08903560458202	NaN	NaN
[truncated: 121 more rows]
