# Supplementary material for: The control of tonic pain by active relief learning
Source: eLife. 2018 Feb 27;7:e31949. doi: 10.7554/eLife.31949 (PMC5843408; doi:10.7554/eLife.31949)
Supplement: Figure 2—source data 1. [file elife-31949-fig2-data1.zip › behavioural_data_expt1/readme.txt]

Relief learning behavioural data (Experiment 1)

expt1_behav.csv 
1. subj - participant ID
2. session - session ID
3. paradigm - learning paradigm (i - instrumental, p - Pavlovian)
4. s - CS/stimulus (out of 2)
5. a - action (out of 2)
6. r - outcome (1 - relief, 0 - no relief)
7. RT - choice reaction time (s)
8. rateType - relief or pain rating (1 - pain, 2 - relief)
9. rateNum - pain rating of trial (out of 10)

expt1_scr.mat
MATLAB struct containing non-excluded participants' raw SCRs, down-sampled to 10Hz.
1. cueStart - CS onset time / trial start (s)
2. info - participant ID matching those in expt1_behav.csv
