# Supplementary material for: The control of tonic pain by active relief learning
Source: eLife. 2018 Feb 27;7:e31949. doi: 10.7554/eLife.31949 (PMC5843408; doi:10.7554/eLife.31949)
Supplement: Figure 4—source data 1. [file elife-31949-fig4-data1.zip]

Archive with 3 entries (3 files):
- behavioural_data_expt2/expt2_behav.csv
- behavioural_data_expt2/expt2_scr.mat
- behavioural_data_expt2/readme.txt
