# Supplementary material for: The control of tonic pain by active relief learning
Source: eLife. 2018 Feb 27;7:e31949. doi: 10.7554/eLife.31949 (PMC5843408; doi:10.7554/eLife.31949)
Supplement: Figure 4—source data 1. [file elife-31949-fig4-data1.zip › behavioural_data_expt2/expt2_behav.csv]

subj	session	s	r	RT	rateNum
1	1	1	1	3.03324465402511	4.16666666666667
1	1	3	1	1.51868299724993	NaN
1	1	2	1	2.14701842517024	6.83333333333333
1	1	3	0	2.82886120408148	NaN
1	1	1	0	1.4167356506041	5.83333333333333
1	1	2	1	0.840876265290717	NaN
1	1	2	1	1.4621857721213	NaN
1	1	2	1	2.22738863444283	NaN
1	1	2	1	1.96387058460095	6.08333333333333
1	1	1	1	2.17338934156578	NaN
1	1	3	0	2.94938802783327	NaN
1	1	1	1	1.48128408865159	6.58333333333333
1	1	2	0	1.58180869689568	5.83333333333333
1	1	1	1	1.50211658881199	5.91666666666667
1	1	2	0	1.85956580996753	NaN
1	1	1	0	1.34676417261653	NaN
1	1	3	0	1.22995664187147	NaN
1	1	1	1	2.58434732937349	NaN
1	1	1	1	2.03928032087242	NaN
1	1	1	1	1.68109672603896	6.25
1	1	2	0	2.19922301495353	NaN
1	1	1	1	1.78958937716925	7
1	1	3	1	1.4538779708073	6.91666666666667
1	1	1	1	1.49281216278541	NaN
1	2	1	0	0.818037066936085	7.91666666666667
1	2	2	1	1.22581548215567	NaN
1	2	2	1	1.26058550993912	6.83333333333333
1	2	2	0	1.23062943433433	NaN
1	2	1	1	1.23843149107415	7.83333333333333
1	2	3	0	2.36357584416692	NaN
1	2	1	1	1.55955805922895	NaN
1	2	1	0	1.39645065699006	NaN
1	2	2	1	2.01348451639387	8.16666666666667
1	2	3	0	1.51918980356641	NaN
1	2	1	1	2.16793444927498	NaN
1	2	1	1	1.23223691637941	6.58333333333333
1	2	1	0	1.70019645823049	8.08333333333333
1	2	3	0	2.50890927989894	7
1	2	2	0	1.57802109829026	NaN
1	2	1	1	1.43687589297224	NaN
1	2	1	0	1.62008177560529	NaN
1	2	1	0	3.50645735660146	NaN
1	2	2	0	1.69068039101876	NaN
1	2	3	0	0.713150456000221	7.25
1	2	1	1	3.10492023286133	NaN
1	2	1	0	1.95861317689378	6.75
1	2	1	0	1.17427554479036	7.83333333333333
1	2	2	0	2.14062141107934	NaN
1	3	1	0	1.06059485329752	8.5
1	3	3	1	1.58093771201675	NaN
1	3	3	1	1.04095893984049	8.5
1	3	3	0	2.23436217611015	NaN
1	3	1	1	1.03302805802923	8
1	3	1	1	1.31397005241706	NaN
1	3	1	1	1.62774014284878	NaN
1	3	1	1	1.24869467290773	NaN
1	3	1	0	1.09391736862744	7.66666666666667
1	3	1	1	2.56461550494532	NaN
1	3	1	0	1.2018706532599	NaN
1	3	3	1	1.55215911170126	8.33333333333333
1	3	2	1	2.19980131210468	8.25
1	3	1	1	0.874961821416946	8.91666666666667
1	3	1	1	2.62794930662858	NaN
1	3	1	1	1.58516912006598	NaN
1	3	1	1	1.31191522178051	NaN
1	3	1	1	1.33150335670689	NaN
1	3	1	0	1.33031774137089	NaN
1	3	3	0	0.764692870770887	9.58333333333333
1	3	2	1	1.95718902283079	NaN
1	3	2	1	1.01924908433284	8.66666666666667
1	3	2	0	1.56611114984662	9
1	3	3	0	0.917809959662918	NaN
1	4	1	1	1.00157527577903	9.41666666666667
1	4	1	1	2.65637222234182	NaN
1	4	1	1	0.862935081011528	9.75
1	4	1	1	1.82888243898378	NaN
1	4	1	1	2.01754993829491	9
1	4	1	0	1.96000229337005	NaN
1	4	2	0	1.39829703167925	NaN
1	4	3	0	0.739689128118698	NaN
1	4	1	1	0.870371897448422	9.33333333333333
1	4	1	1	2.0813940854423	NaN
1	4	1	0	1.16385805600839	NaN
1	4	3	0	1.1770541316564	9.58333333333333
1	4	2	0	1.26385072996709	8.75
1	4	1	0	1.54978717320046	9.16666666666667
1	4	1	0	2.49936065250586	NaN
1	4	3	1	2.15129053344572	NaN
1	4	3	1	1.240027647842	NaN
1	4	3	1	1.19960878232996	NaN
1	4	3	1	1.54907934314724	NaN
1	4	3	0	0.985617601183549	9.66666666666667
1	4	3	1	0.946691903167448	NaN
1	4	3	0	2.85450022420446	9
1	4	3	0	1.0075447605177	9.33333333333333
1	4	1	1	2.20874474480479	NaN
1	5	2	1	1.03452865773761	10
1	5	1	0	1.42237705611296	NaN
1	5	3	0	0.738170124828684	9
1	5	1	0	2.21534313654411	NaN
1	5	2	1	1.31003770256757	8.25
1	5	1	0	1.66380373005268	NaN
1	5	3	0	1.21576606499912	NaN
1	5	2	0	1.14551747154474	NaN
1	5	2	0	1.2630961831328	7.33333333333333
1	5	1	0	2.62048417699043	NaN
1	5	2	0	3.77818340372141	NaN
1	5	2	0	1.28524276978169	6.75
1	5	1	1	1.61564014203213	7.16666666666667
1	5	3	0	2.88809950108589	5.91666666666667
1	5	1	0	2.35813440064703	NaN
1	5	2	0	1.3301305203222	NaN
1	5	3	0	1.99098118340044	NaN
1	5	1	1	1.41164458295862	NaN
1	5	1	0	1.11772063151147	NaN
1	5	1	1	1.19204844955129	7.16666666666667
1	5	2	0	2.22636511219025	NaN
1	5	3	1	0.788687601685524	7.83333333333333
1	5	3	1	2.16434752048917	6.91666666666667
1	5	1	1	3.40395542511033	NaN
1	6	1	1	0.767685930142761	9.08333333333333
1	6	2	1	1.89274569754343	NaN
1	6	2	0	1.01825069004735	8.41666666666667
1	6	1	1	2.04031693798424	NaN
1	6	1	1	1.32585168766127	8.5
1	6	1	1	1.64406305774719	NaN
1	6	1	0	1.80265556600352	NaN
1	6	3	1	0.835401553758857	NaN
1	6	3	0	1.09073567254745	8.91666666666667
1	6	2	1	1.93133163713537	NaN
1	6	2	1	1.6012534962374	NaN
1	6	2	1	1.07497052772487	8.08333333333333
1	6	2	1	1.44767100908575	8.41666666666667
1	6	1	0	1.57934438657139	6.91666666666667
1	6	1	1	1.49034502114046	NaN
1	6	1	0	1.49683830011782	NaN
1	6	2	0	2.5890766958637	NaN
1	6	1	0	1.2466812503244	NaN
1	6	3	1	1.62109468040944	NaN
1	6	3	1	1.57643945203927	6.83333333333333
1	6	3	1	1.43992487091782	NaN
1	6	3	0	0.940717817533368	7.58333333333333
1	6	1	0	1.58060892495814	7.41666666666667
1	6	1	0	0.935117820081359	NaN
1	7	1	1	0.704609112692197	9.16666666666667
1	7	2	1	2.57644228335994	NaN
1	7	2	1	0.955033326408739	8.91666666666667
1	7	2	1	1.8457928528278	NaN
1	7	2	0	0.849236092111823	8.5
1	7	2	1	2.23397145392119	NaN
1	7	2	0	2.57069222593782	NaN
1	7	1	1	0.961478826857274	NaN
1	7	1	1	1.38991844735938	7.83333333333333
1	7	3	1	2.24700579040473	NaN
1	7	3	0	0.900533951598845	NaN
1	7	1	1	1.38896181504606	8.08333333333333
1	7	1	1	1.54894450152278	6.25
1	7	1	1	1.60906192344919	6.66666666666667
1	7	1	1	1.61725328672037	NaN
1	7	1	1	0.916941806106479	NaN
1	7	1	1	1.21432987782464	NaN
1	7	1	1	1.20530362900899	NaN
1	7	1	1	0.998156102716166	NaN
1	7	1	1	1.60214359252859	6.58333333333333
1	7	1	1	1.62674776511631	NaN
1	7	1	1	0.984273785832556	7.08333333333333
1	7	1	1	1.39904520804339	6.25
1	7	1	1	1.7670046437197	NaN
1	8	1	0	0.878969909083025	9.5
1	8	1	1	1.03755781644395	NaN
1	8	1	0	1.87490200977663	8.08333333333333
1	8	1	1	1.44310762874557	NaN
1	8	1	0	1.72973172887214	6.58333333333333
1	8	1	0	0.935660017899863	NaN
1	8	1	1	1.53342674330452	NaN
1	8	1	1	2.42229494782805	NaN
1	8	1	0	1.27731011839569	6.58333333333333
1	8	1	0	1.02991254405788	NaN
1	8	1	1	2.272866007419	NaN
1	8	1	0	1.51248842255518	5.83333333333333
1	8	1	1	1.21407116594128	5.75
1	8	1	1	1.26407015728364	5.5
1	8	1	1	1.45060991946048	NaN
1	8	1	1	1.7143212069077	NaN
1	8	1	0	0.960446456727368	NaN
1	8	2	0	1.73540887979834	NaN
1	8	3	1	0.815242199978456	NaN
1	8	3	1	1.08353810266817	5.66666666666667
1	8	3	0	1.64587722616852	NaN
1	8	1	0	0.653573108404089	5.91666666666667
1	8	1	0	1.59171371671982	5.66666666666667
1	8	1	1	1.24636343463135	NaN
2	1	2	1	1.3153821733722	7.83333333333333
2	1	1	1	1.93585714856818	NaN
2	1	1	1	2.12153265025336	4.91666666666667
2	1	1	0	1.51304583872115	NaN
2	1	2	0	1.73200740248649	NaN
2	1	3	0	0.861871920275007	5
2	1	3	0	2.22837181038267	NaN
2	1	2	1	0.509820257175306	NaN
2	1	2	1	0.983561354885751	5.58333333333333
2	1	1	1	2.34010455357566	NaN
2	1	3	0	0.736436295115709	NaN
2	1	3	0	0.770245443607564	6.25
2	1	3	0	1.17055412829359	5
2	1	2	1	2.05865433720828	5.58333333333333
2	1	3	0	1.58592012774898	NaN
2	1	2	0	1.55426986091334	NaN
2	1	3	0	0.590917407909728	NaN
2	1	1	1	0.948121365956467	NaN
2	1	3	1	1.41417047449795	6.5
2	1	3	0	1.22594855420539	5.66666666666667
2	1	3	0	0.8206266631787	NaN
2	1	1	0	2.03629292413825	NaN
2	1	2	0	1.77025004450479	5.25
2	1	1	0	2.16133959668514	NaN
2	2	1	0	1.06281142310036	7.33333333333333
2	2	3	0	1.08652054459162	NaN
2	2	3	1	1.95930685034546	5.33333333333333
2	2	3	0	1.10915199482406	NaN
2	2	2	0	1.14375568254763	NaN
2	2	2	1	0.640693078876211	6.08333333333333
2	2	3	0	1.55925121490509	NaN
2	2	1	0	1.2058323780584	NaN
2	2	2	0	0.789815174957766	5.75
2	2	3	1	1.19484119302069	NaN
2	2	3	1	0.78658499251469	NaN
2	2	3	1	0.702571581969096	6.08333333333333
2	2	1	0	1.33417753863978	5.66666666666667
2	2	3	0	1.73245970589051	6
2	2	1	1	1.13398904349742	NaN
2	2	1	1	0.69519599283376	NaN
2	2	1	1	0.536514297989925	NaN
2	2	1	0	0.516305396107782	NaN
2	2	1	1	0.792264974767022	5.91666666666667
2	2	2	1	0.933584660193446	5.91666666666667
2	2	3	0	0.757670134917134	NaN
2	2	2	1	0.768895611701737	NaN
2	2	2	1	0.760933939283859	6.41666666666667
2	2	1	1	0.834822902692395	NaN
2	3	1	1	1.0895638598995	7.58333333333333
2	3	3	1	0.837358703847713	NaN
2	3	3	1	0.550871568841103	6.5
2	3	2	1	1.20524523302811	NaN
2	3	3	1	0.566609108285775	NaN
2	3	3	0	0.591415366350702	6.41666666666667
2	3	1	1	1.13366804257021	NaN
2	3	2	0	0.837859493611177	NaN
2	3	3	1	0.559983819002809	6.16666666666667
2	3	3	0	2.16239178605611	NaN
2	3	1	1	0.529227895440272	NaN
2	3	3	1	0.808132401027251	6.33333333333333
2	3	2	0	1.01402636029889	5.33333333333333
2	3	3	0	0.812998732631968	5.16666666666667
2	3	3	0	1.00844759774918	NaN
2	3	2	0	0.988406097672851	NaN
2	3	3	1	0.370235463204153	NaN
2	3	3	0	0.468818493616709	NaN
2	3	1	1	0.925694832520094	5.91666666666667
2	3	3	0	0.985480282153731	5.91666666666667
2	3	1	1	0.841187002683	NaN
2	3	3	0	0.751773910586053	NaN
2	3	3	0	1.78719584985083	6
2	3	1	0	0.834327421653143	NaN
2	4	3	0	0.995749126625014	6.58333333333333
2	4	2	1	2.14675829762564	NaN
2	4	3	1	0.643879729766923	5.25
2	4	1	1	0.863132565595151	NaN
2	4	3	1	0.658738144287781	NaN
2	4	2	1	0.443487733482471	6.16666666666667
2	4	3	1	1.07277483890721	NaN
2	4	2	1	0.652695045224391	NaN
2	4	1	1	3.38073789159171	5.75
2	4	3	1	0.594037522780127	NaN
2	4	1	0	1.01178607818292	NaN
2	4	3	1	0.701426666859334	6.16666666666667
2	4	2	0	1.13109720382636	6
2	4	3	0	0.749252619945764	6.08333333333333
2	4	2	0	0.524836871714797	NaN
2	4	1	0	0.63522226040368	NaN
2	4	3	0	0.425486199615989	NaN
2	4	1	1	0.632546308894234	NaN
2	4	3	0	1.77160235381598	6
2	4	3	1	0.82019134769871	6.08333333333333
2	4	3	1	0.5859084485528	NaN
2	4	2	0	0.388009075795708	NaN
2	4	1	0	0.441414145345334	6
2	4	2	1	0.65597725317275	NaN
2	5	1	1	0.513174309875467	8.41666666666667
2	5	3	0	1.30885916553234	NaN
2	5	1	0	1.28830094951991	7.33333333333333
2	5	3	0	0.556971648220497	NaN
2	5	2	0	0.461587655725452	NaN
2	5	2	0	0.457912248184584	6.5
2	5	3	0	0.528064576752513	NaN
2	5	3	0	0.500989369451418	NaN
2	5	3	1	0.423076392205985	6.75
2	5	1	1	0.684279483866703	NaN
2	5	1	1	0.614562116865272	NaN
2	5	3	0	0.574519463025354	6.25
2	5	1	0	0.653796074868296	6.66666666666667
2	5	2	1	0.828007207124756	6.41666666666667
2	5	1	0	0.559799429276609	NaN
2	5	3	0	0.357302346419601	NaN
2	5	3	0	0.645600464620657	NaN
2	5	3	0	0.408365206330927	NaN
2	5	3	1	0.542954489712429	7.16666666666667
2	5	2	0	0.549614816580288	6.66666666666667
2	5	3	1	0.418743056627136	NaN
2	5	3	1	0.445106540810229	NaN
2	5	3	0	0.665661076105607	7.08333333333333
2	5	2	0	0.836848712297069	NaN
2	6	3	1	0.675828700877901	7.08333333333333
2	6	3	0	0.527457966396469	NaN
2	6	2	1	0.410777137229161	6.16666666666667
2	6	3	1	0.665807950841554	NaN
2	6	1	1	0.626997983039473	NaN
2	6	2	1	0.524656021138071	6.25
2	6	3	0	0.501966174924746	NaN
2	6	2	1	0.510522070671868	NaN
2	6	3	0	0.852836823585676	6.5
2	6	3	0	0.658562602435268	NaN
2	6	1	1	0.552116995811957	NaN
2	6	3	0	0.497593200867414	6.5
2	6	3	1	0.616346910337597	7
2	6	3	0	0.726734068604856	6.58333333333333
2	6	1	0	0.59702279602061	NaN
2	6	2	0	0.557180104173312	NaN
2	6	2	0	2.6968013513906	NaN
2	6	2	0	0.486565208666434	NaN
2	6	2	0	0.437208219183958	6.66666666666667
2	6	2	1	0.576865211813129	6.33333333333333
2	6	2	1	0.462505711300764	NaN
2	6	2	1	0.523278937773284	NaN
2	6	1	0	1.16824129360248	6.58333333333333
2	6	3	0	0.408239566499105	NaN
2	7	2	1	0.398465849146305	7.16666666666667
2	7	2	1	0.541967420704168	NaN
2	7	1	1	0.841675759333157	6.25
2	7	3	1	0.581892220841837	NaN
2	7	1	1	0.437751124831266	NaN
2	7	3	0	0.409616295946762	6.58333333333333
2	7	3	1	0.478812700028357	NaN
2	7	2	1	0.287485175384063	NaN
2	7	1	0	0.610565354480059	6.41666666666667
2	7	3	0	0.704551028706192	NaN
2	7	3	0	0.449019779247465	NaN
2	7	2	1	0.452890547887364	6.5
2	7	1	1	0.639666725299321	5.5
2	7	3	1	0.744022463695728	5.33333333333333
2	7	2	0	0.560646347930742	NaN
2	7	3	1	0.451944533018832	NaN
2	7	3	1	0.351993267122452	NaN
2	7	2	1	0.386489364675072	NaN
2	7	2	1	0.551386869115959	6.41666666666667
2	7	2	0	0.569073418613698	6
2	7	2	1	0.782511076657102	NaN
2	7	3	1	1.17861560475285	NaN
2	7	2	1	0.435423071790865	6.41666666666667
2	7	1	0	0.599908619140479	NaN
3	1	2	0	1.89022755754922	10
3	1	3	0	0.959068520669462	NaN
3	1	3	0	3.62573778272144	NaN
3	1	3	0	1.08775991169114	10
3	1	1	1	3.01893593655223	6
3	1	1	1	1.24345086774974	NaN
3	1	1	1	0.995103922205999	NaN
3	1	1	0	0.754387057706481	NaN
3	1	3	0	1.00905600972874	NaN
3	1	3	1	0.931123645253138	NaN
3	1	3	0	0.561362535200715	5
3	1	3	1	0.802222735794203	NaN
3	1	3	1	0.825711097434578	10
3	1	2	0	0.895075856645235	NaN
3	1	2	1	0.781016780232676	NaN
3	1	3	1	0.69518323484408	10
3	1	1	1	0.764160101814923	NaN
3	1	1	1	1.15993901314687	10
3	1	3	1	1.51073728900883	NaN
3	1	1	1	1.59574974863062	NaN
3	1	1	0	0.940258578311841	10
3	1	1	1	1.38693525137114	10
3	1	2	1	1.68899111563951	10
3	1	3	1	1.27058456705618	NaN
3	2	3	1	1.48079597186643	10
3	2	3	0	1.25739552303003	NaN
3	2	3	1	1.28620289241644	NaN
3	2	3	0	0.886153273353557	8.91666666666667
3	2	1	1	1.45858807932109	10
3	2	3	1	0.854982097145694	NaN
3	2	3	0	0.847903063747253	NaN
3	2	1	0	1.12676325513803	NaN
3	2	3	1	0.97041755396458	NaN
3	2	3	1	0.742351780747413	NaN
3	2	3	0	0.819355114992504	10
3	2	1	1	1.13426592632095	NaN
3	2	2	0	1.39685198548796	9
3	2	1	1	1.33172006496443	NaN
3	2	1	0	1.18888476379834	NaN
3	2	1	0	1.05933654146611	9
3	2	3	1	1.50634448016262	NaN
3	2	3	0	0.875287689694233	7.91666666666667
3	2	3	0	0.94336100840701	NaN
3	2	3	0	1.16715253473012	NaN
3	2	3	1	1.06615827773021	10
3	2	3	1	1.11620416297592	9.16666666666667
3	2	3	0	1.06017319954844	10
3	2	3	1	1.48684794022483	NaN
3	3	3	1	1.2725785313678	10
3	3	3	1	0.698923068156546	NaN
3	3	3	1	0.712911962971702	NaN
3	3	3	1	0.92173424639077	10
3	3	3	1	0.959390230565987	9.33333333333333
3	3	3	1	1.12279833107186	NaN
3	3	3	1	1.12043912516128	NaN
3	3	3	1	1.34140286042202	NaN
3	3	3	1	1.24667150588266	NaN
3	3	3	1	1.19225581634782	NaN
3	3	3	0	1.65352622714363	7.91666666666667
3	3	3	1	1.10660630742495	NaN
3	3	3	0	1.41939822199583	7
3	3	1	0	1.41356568172887	NaN
3	3	1	1	1.08078917667353	NaN
3	3	1	1	0.772318225945128	7.58333333333333
3	3	3	1	1.07874318666927	NaN
3	3	3	1	1.02757078591003	9.08333333333333
3	3	1	0	1.20594282057755	NaN
3	3	1	0	0.910895206451642	NaN
3	3	1	0	1.34657782424256	7.58333333333333
3	3	1	0	1.20335993957997	7.08333333333333
3	3	3	1	0.761564833745979	5
3	3	1	1	0.862791259824917	NaN
3	4	1	0	1.48812522407388	10
3	4	1	0	0.849344564749117	NaN
3	4	1	1	1.23229224141141	NaN
3	4	1	1	0.878485677185381	8.16666666666667
3	4	3	1	1.420868036299	8.83333333333333
3	4	1	1	0.822943472137922	NaN
3	4	1	0	1.01566079531312	NaN
3	4	3	1	1.20552980028151	NaN
3	4	2	1	1.2562757319256	NaN
3	4	1	1	1.45360741553759	NaN
3	4	1	1	1.12285743509074	8.66666666666667
3	4	3	1	1.11349953477747	NaN
3	4	3	1	0.788157395063536	7.83333333333333
3	4	3	1	0.799893258850716	NaN
3	4	3	1	0.859231569898839	NaN
3	4	1	1	1.75993540320087	7.91666666666667
3	4	1	0	1.33271032271205	NaN
3	4	3	1	1.75025366949194	8.58333333333333
3	4	3	0	1.21907842324617	NaN
3	4	3	1	0.848425444173699	NaN
3	4	3	0	0.744290888035721	8.58333333333333
3	4	3	0	0.71528001678962	8.66666666666667
3	4	1	0	1.14767085927724	6.16666666666667
3	4	1	0	0.731703501683114	NaN
3	5	3	1	0.737804664404393	9.91666666666667
3	5	3	1	1.51467389977188	NaN
3	5	3	0	1.19667516891514	NaN
3	5	3	1	0.725357782813262	8.25
3	5	3	0	1.12215951219059	6.91666666666667
3	5	3	0	1.2561946850974	NaN
3	5	3	0	0.768047164298878	NaN
3	5	3	0	1.21557465209116	NaN
3	5	3	1	0.910540228424907	NaN
3	5	3	0	0.971441433756809	NaN
3	5	3	1	1.24829067285464	7.83333333333333
3	5	3	1	1.03102748619949	NaN
3	5	3	0	0.658630761624408	7.83333333333333
3	5	1	1	1.01635765646552	NaN
3	5	1	0	0.841583888598507	NaN
3	5	3	1	1.14136725644403	6.83333333333333
3	5	3	0	0.754586312570609	NaN
3	5	3	0	1.01624086409356	6.83333333333333
3	5	1	0	1.21604713032229	NaN
3	5	3	1	0.858642299294843	NaN
3	5	3	1	0.810986056761067	6.33333333333333
3	5	1	1	1.07405061073587	5
3	5	3	1	0.758520799837243	6.91666666666667
3	5	3	1	1.23716212940144	NaN
3	6	3	0	1.3348670885116	8.5
3	6	3	1	0.890094131113074	NaN
3	6	3	1	0.634397406218341	NaN
3	6	3	0	0.708755216283862	7.25
3	6	3	1	0.774315375502738	6.83333333333333
3	6	3	1	0.763628165647788	NaN
3	6	3	1	0.817810978271154	NaN
3	6	3	1	1.20861701197737	NaN
3	6	3	1	1.25505861384499	NaN
3	6	1	1	1.16690833249868	NaN
3	6	1	0	1.18982228801906	6.91666666666667
3	6	3	0	0.974409375666255	NaN
3	6	1	1	1.20575878411364	6.08333333333333
3	6	1	1	0.777709432612028	NaN
3	6	1	1	1.26938231345866	NaN
3	6	1	1	1.00666247393838	9
3	6	3	1	1.06231049995313	NaN
3	6	3	1	0.735136843498367	7.41666666666667
3	6	1	1	0.936853549797888	NaN
3	6	3	0	1.04616979416642	NaN
3	6	3	0	0.934065043441478	7.25
3	6	3	0	0.835058734175618	7.08333333333333
3	6	1	1	1.09343425138104	7.25
3	6	1	0	1.43383906789768	NaN
3	7	3	0	1.02035867999075	8.75
3	7	1	1	1.30456866984423	NaN
3	7	1	0	1.4815537066188	NaN
3	7	3	1	0.867551079852092	8.25
3	7	3	1	0.832746599130587	6.75
3	7	3	0	0.90539853273367	NaN
3	7	2	0	1.02796611039321	NaN
3	7	3	1	0.947465729402211	NaN
3	7	3	1	1.0397865601708	NaN
3	7	3	1	1.16167992731971	NaN
3	7	3	1	0.754616041538611	8.16666666666667
3	7	3	0	0.941295553006967	NaN
3	7	3	1	1.53552912430132	7
3	7	3	1	0.607735831227728	NaN
3	7	3	1	0.820564800831562	NaN
3	7	3	0	0.909244187013428	6.75
3	7	3	0	0.705281174095944	NaN
3	7	1	1	0.759169528374514	7
3	7	1	1	1.19761304705298	NaN
3	7	3	1	1.04928815049425	NaN
3	7	3	1	0.623848931544671	8.83333333333333
3	7	3	0	1.02507815356239	8.25
3	7	2	0	0.806710040285907	6.25
3	7	2	1	2.29230263947284	NaN
3	8	3	1	0.750048398051149	8.5
3	8	3	0	0.759369491071993	NaN
3	8	3	1	0.705806385853066	NaN
3	8	1	0	0.808921663108777	6.91666666666667
3	8	3	1	0.933049657639458	5.91666666666667
3	8	3	0	0.554998412685563	NaN
3	8	3	0	1.02318540930628	NaN
3	8	3	0	0.92967541984217	NaN
3	8	1	1	1.04331262805135	NaN
3	8	3	1	0.776302969322387	NaN
3	8	1	1	1.0986194787738	6
3	8	3	1	1.05220194321282	NaN
3	8	1	0	1.35213395589562	8.25
3	8	3	0	0.975942540984761	NaN
3	8	3	0	0.748681927299913	NaN
3	8	3	1	0.754308488292736	6
3	8	3	0	1.00370373385249	NaN
3	8	3	0	0.898920803092551	5.91666666666667
3	8	1	0	0.822839774667955	NaN
3	8	3	1	0.745732742952896	NaN
3	8	3	1	0.761439901300037	8.66666666666667
3	8	1	1	1.05168133236657	7.25
3	8	3	1	0.722116971453943	5.91666666666667
3	8	3	1	0.82882485285154	NaN
4	1	1	0	0.94820205297583	NaN
4	1	2	0	1.47946275118011	6.16666666666667
4	1	2	0	1.1185462259491	6
4	1	1	1	1.35854323892272	NaN
4	1	3	1	1.06338681661146	NaN
4	1	2	1	1.32777832044303	NaN
4	1	3	1	0.986903816450649	NaN
4	1	1	1	0.875570684140257	7
4	1	1	1	1.17277519893469	NaN
4	1	3	1	1.04700349241102	NaN
4	1	3	1	1.10578165854895	NaN
4	1	2	1	0.961390607724752	NaN
4	1	2	0	1.1866885667805	7.16666666666667
4	1	1	1	1.35160407367584	5
4	1	2	1	1.41051460314338	NaN
4	1	1	0	1.31675854239074	NaN
4	1	2	1	1.4675578894894	NaN
4	1	3	0	1.31331744973431	5.91666666666667
4	1	2	1	0.924676417667797	NaN
4	1	2	0	1.25532001489046	5.91666666666667
4	1	2	0	1.17930311768941	5
4	1	2	0	1.13591873599216	5
4	1	3	1	1.03370557865492	6
4	1	3	1	1.4244640700781	NaN
4	2	1	0	1.68648860613757	NaN
4	2	1	0	1.35112770725391	5
4	2	2	0	1.21571188113012	6
4	2	2	0	1.89368605683558	NaN
4	2	3	1	1.81382566829052	NaN
4	2	3	1	1.85277658627092	NaN
4	2	2	0	0.919334460191749	NaN
4	2	3	1	0.611047878715908	6.91666666666667
4	2	2	0	0.595299473803607	NaN
4	2	1	1	0.789331020157988	NaN
4	2	3	1	0.601021179547388	NaN
4	2	2	1	0.918812439038447	NaN
4	2	2	1	1.21987389384594	8.16666666666667
4	2	3	1	1.30105756176636	7.91666666666667
4	2	2	1	1.16775990282986	NaN
4	2	2	0	1.14560213989535	NaN
4	2	2	1	0.911804260824283	NaN
4	2	3	1	1.30838426135961	8.25
4	2	2	1	0.945290413637849	NaN
4	2	2	0	0.781950879758369	8.91666666666667
4	2	3	1	1.42427508072797	6.16666666666667
4	2	1	0	1.28235575582221	7.75
4	2	2	0	0.951998827840725	6.75
4	2	1	0	0.965583410838008	NaN
4	3	1	0	0.908588964437513	NaN
4	3	1	0	1.04895992151796	7.08333333333333
4	3	1	0	1.33849798057418	7
4	3	1	0	0.629990699173504	NaN
4	3	1	0	0.806621068561071	NaN
4	3	2	0	1.25374935056971	NaN
4	3	2	1	0.580862315240665	NaN
4	3	2	1	0.735649903948797	7.75
4	3	2	0	0.598869036748511	NaN
4	3	3	1	0.625579885872867	NaN
4	3	3	0	1.1313596332875	NaN
4	3	3	1	1.20004629177129	NaN
4	3	2	0	1.00481073459741	7.33333333333333
4	3	3	0	1.24659571425946	7.08333333333333
4	3	3	1	0.723062292872783	NaN
4	3	2	1	1.03900931356839	NaN
4	3	3	1	1.12901956287533	NaN
4	3	3	1	1.36054956971202	7.91666666666667
4	3	1	1	1.68767527523596	NaN
4	3	3	1	1.46847947802235	8.08333333333333
4	3	3	1	0.898653220818233	9.16666666666667
4	3	1	1	1.71554200306127	8.16666666666667
4	3	3	1	0.910471425799187	6.75
4	3	2	0	0.934586325663986	NaN
4	4	3	0	1.16823343795113	NaN
4	4	3	0	1.35585102542609	7.41666666666667
4	4	2	0	1.28509787100484	5.91666666666667
4	4	1	1	0.861149805561581	NaN
4	4	3	1	1.73413834303574	NaN
4	4	1	1	1.58765319108716	NaN
4	4	3	1	1.10544190240762	NaN
4	4	3	1	1.75693845742353	6.83333333333333
4	4	1	1	1.44561990631337	NaN
4	4	1	1	1.04715567484891	NaN
4	4	1	1	0.927240160872316	NaN
4	4	1	1	0.54898151019006	NaN
4	4	1	1	0.982222967795678	7.66666666666667
4	4	1	1	0.551149225142581	7.83333333333333
4	4	3	0	1.20523288159893	NaN
4	4	1	1	1.12012326069816	NaN
4	4	1	0	0.747335037776793	NaN
4	4	1	1	1.07021556111431	7
4	4	1	1	0.859910403472895	NaN
4	4	1	0	0.920659155224712	7.75
4	4	1	0	0.643320111157664	6.66666666666667
4	4	2	1	0.887039223431202	6.66666666666667
4	4	2	0	1.0395709729346	8
4	4	1	0	0.521552926220465	NaN
4	5	1	0	1.19818825038237	NaN
4	5	1	0	0.684825924527104	7.91666666666667
4	5	1	1	0.759735429062857	8.25
4	5	1	0	1.0086627198325	NaN
4	5	2	1	0.689799105024576	NaN
4	5	2	1	0.586136321489903	NaN
4	5	2	1	0.917978974757716	NaN
4	5	2	1	0.706278693469358	7.83333333333333
4	5	2	0	0.765322294093494	NaN
4	5	3	0	0.535043368457991	NaN
4	5	3	1	0.908829271123977	NaN
4	5	2	0	0.811308641554206	NaN
4	5	1	0	1.34210081130732	7.08333333333333
4	5	3	1	0.64344008754415	7.91666666666667
4	5	3	0	0.676873507371056	NaN
4	5	2	0	0.732389306744153	NaN
4	5	1	0	0.596596917563147	NaN
4	5	1	0	0.781940970202413	7.66666666666667
4	5	1	0	1.68296257444672	NaN
4	5	3	1	1.13186502054668	8.33333333333333
4	5	3	1	0.985467992846679	7.75
4	5	1	0	0.799994762091956	8.16666666666667
4	5	2	0	1.03874883385652	8.41666666666667
4	5	3	0	0.709886125066987	NaN
4	6	2	0	0.97879390817252	NaN
4	6	2	0	0.648519441834651	7.16666666666667
4	6	2	0	0.715148452200083	6.66666666666667
4	6	2	0	0.79930427852014	NaN
4	6	1	1	0.911611732346501	NaN
4	6	1	0	0.824457204173086	NaN
4	6	3	1	1.31603868406455	NaN
4	6	1	0	1.02577227278744	8.75
4	6	1	0	0.762151944611105	NaN
4	6	1	0	1.07925201269973	NaN
4	6	2	0	0.940649203203066	NaN
4	6	2	1	0.643927425255242	NaN
4	6	3	1	0.562801445095829	8.83333333333333
4	6	1	0	0.444247079158231	8.91666666666667
4	6	2	1	0.987933348340448	NaN
4	6	2	0	0.450683334536734	NaN
4	6	3	0	0.419300838490017	NaN
4	6	2	1	0.422306972504884	7.16666666666667
4	6	1	0	0.871312053273869	NaN
4	6	1	0	0.424502646557812	8.16666666666667
4	6	2	0	0.703400321919617	6.83333333333333
4	6	2	0	0.57890376265641	7.66666666666667
4	6	1	0	1.09463022498676	7.16666666666667
4	6	1	1	1.1625081930797	NaN
4	7	2	1	0.637097619019187	NaN
4	7	2	0	0.52832362904519	7.66666666666667
4	7	2	0	0.84974355489976	7.5
4	7	3	0	0.73860011976285	NaN
4	7	3	0	0.897584050715523	NaN
4	7	3	0	0.899036862127105	NaN
4	7	3	0	0.632269542704307	NaN
4	7	1	0	0.512662286640989	7.08333333333333
4	7	1	0	0.495349941746099	NaN
4	7	1	0	1.40578491454289	NaN
4	7	3	0	0.488975974993082	NaN
4	7	3	1	0.49513086981824	NaN
4	7	3	0	0.805045449462341	7.83333333333333
4	7	2	0	1.36467159030144	7.16666666666667
4	7	3	0	0.872369544260437	NaN
4	7	3	1	0.920214640940685	NaN
4	7	2	1	1.32711614988148	NaN
4	7	2	0	1.39548499481316	8.66666666666667
4	7	2	0	1.30904501627447	NaN
4	7	3	0	0.654346613551752	8.25
4	7	1	0	0.543597437106655	8.91666666666667
4	7	2	0	0.924316488508339	9.16666666666667
4	7	1	0	0.595885199232725	8
4	7	2	0	1.46466536143635	NaN
4	8	1	0	0.517546635066537	NaN
4	8	1	1	0.428363125702163	8.5
4	8	1	1	0.490570705373102	8.66666666666667
4	8	1	0	0.530933026984712	NaN
4	8	3	1	0.640514291699219	NaN
4	8	3	1	0.555911827621458	NaN
4	8	3	0	0.769052533378272	NaN
4	8	3	0	0.573933413459599	8.75
4	8	3	1	0.577407419990777	NaN
4	8	3	1	0.481760050057346	NaN
4	8	3	1	0.741253402869916	NaN
4	8	3	1	0.604369193180901	NaN
4	8	3	1	1.5585753741907	8.91666666666667
4	8	3	0	0.823881388299924	8.83333333333333
4	8	1	1	0.676018100508372	NaN
4	8	1	1	0.545726575583103	NaN
4	8	1	0	0.597752442350611	NaN
4	8	1	1	0.814087563649082	8.25
4	8	1	1	0.634141740596533	NaN
4	8	1	0	0.488202321950666	8.83333333333333
4	8	1	0	0.587817760471808	8.91666666666667
4	8	2	1	0.533912971466634	7.25
4	8	2	1	0.671277086705231	7.83333333333333
4	8	3	1	0.693327968016092	NaN
5	1	1	0	1.578414301468	NaN
5	1	1	1	1.82565449065805	NaN
5	1	1	1	1.14166627736267	8.16666666666667
5	1	1	1	1.51532760278133	NaN
5	1	1	1	1.46741597052096	7.16666666666667
5	1	1	1	1.44419965486668	NaN
5	1	2	1	1.20525234679371	NaN
5	1	1	1	1.14532113325913	NaN
5	1	1	1	1.12599219410185	7
5	1	2	1	0.957265401924815	NaN
5	1	1	1	0.768723394616245	NaN
5	1	1	0	0.942588290588901	NaN
5	1	2	1	0.74599370884971	NaN
5	1	2	1	0.710358952364913	NaN
5	1	1	0	0.595312214660225	NaN
5	1	1	1	0.624092391019076	NaN
5	1	1	1	0.755677466662746	9.08333333333333
5	1	3	0	0.889597657947888	6.83333333333333
5	1	1	1	0.794661298521532	NaN
5	1	1	1	0.772594491139898	8.58333333333333
5	1	1	0	0.720228514317569	7.33333333333333
5	1	3	0	0.85430088803696	6.33333333333333
5	1	1	1	0.743637004539778	6.91666666666667
5	1	2	1	0.832322204903903	8.25
5	2	1	1	0.727275269007805	NaN
5	2	1	0	0.739296973762976	NaN
5	2	1	1	0.914599816816917	8.33333333333333
5	2	1	1	0.978271533109364	NaN
5	2	1	1	0.778736999018292	7.08333333333333
5	2	1	1	0.81829487718278	NaN
5	2	1	1	0.773824691495975	NaN
5	2	1	1	0.788749187770009	NaN
5	2	1	0	1.0072403449085	8.08333333333333
5	2	1	1	0.873162662497634	NaN
5	2	1	0	0.834908244607504	NaN
5	2	1	0	0.662796277971211	NaN
5	2	1	0	0.739369879771402	NaN
5	2	2	1	0.867856450200634	NaN
5	2	1	0	0.890656210671295	NaN
5	2	1	0	0.621579257320263	NaN
5	2	1	1	0.709275271841761	8.08333333333333
5	2	1	0	0.97369402694676	10
5	2	1	0	1.62223151832586	NaN
5	2	2	0	0.654928445939731	8.66666666666667
5	2	2	1	1.03892225105301	7.33333333333333
5	2	2	0	0.989115770487842	10
5	2	1	1	0.477510267006437	9
5	2	1	1	0.791490949035506	9.58333333333333
5	3	1	1	0.706631190463668	NaN
5	3	1	0	0.957026156975189	NaN
5	3	1	1	0.998984624617151	9.91666666666667
5	3	1	1	0.653279213012866	NaN
5	3	1	0	0.753348013629875	7.83333333333333
5	3	1	0	0.988283014030458	NaN
5	3	1	1	0.745495753755677	NaN
5	3	1	0	0.706315854295099	NaN
5	3	1	0	0.890816533101315	7.83333333333333
5	3	1	0	0.750774714782892	NaN
5	3	1	1	0.887544610690384	NaN
5	3	1	0	0.770393508391862	NaN
5	3	1	0	0.66059494131332	NaN
5	3	1	0	1.05234438815023	NaN
5	3	1	0	1.25999201572995	NaN
5	3	1	0	0.756461029264756	NaN
5	3	1	1	0.981640781494207	8.41666666666667
5	3	1	0	1.50117569780923	8
5	3	1	0	0.791868219919706	NaN
5	3	1	0	0.895257428979676	8.66666666666667
5	3	1	0	0.850957121358078	8.58333333333333
5	3	1	0	0.918546650638746	8.66666666666667
5	3	2	0	0.857005842390208	8.66666666666667
5	3	2	1	0.740417107288522	8.41666666666667
5	4	2	1	0.715337441553856	NaN
5	4	2	1	0.518211636932392	NaN
5	4	2	0	0.855459244125086	8.91666666666667
5	4	2	1	1.22957286990641	NaN
5	4	2	1	0.994681754673366	9
5	4	2	1	1.09665035837315	NaN
5	4	2	0	0.753650608941825	NaN
5	4	2	0	0.749717577706178	NaN
5	4	2	1	0.738659577087674	9.75
5	4	2	1	0.699710074761242	NaN
5	4	2	1	3.96703905355025	NaN
5	4	2	1	0.545992717892659	NaN
5	4	2	1	1.32184462102305	NaN
5	4	1	0	0.652552276435017	NaN
5	4	2	0	0.814636128252459	NaN
5	4	2	1	0.665436112398311	NaN
5	4	2	1	1.17808778166	10
5	4	2	1	1.1035597949558	10
5	4	2	0	1.17201641022257	NaN
5	4	2	1	2.33080816660731	9.75
5	4	2	1	1.95467228396956	9.08333333333333
5	4	2	1	0.830698453682999	10
5	4	2	0	1.46286465389494	9.75
5	4	2	0	0.824065068962227	10
5	5	2	0	0.931677517630305	NaN
5	5	2	0	0.834766325639066	NaN
5	5	1	1	1.04741403107982	10
5	5	1	1	0.945257499759464	NaN
5	5	1	1	0.851569036323781	8.5
5	5	1	1	2.04039381983603	NaN
5	5	1	0	0.951288525160635	NaN
5	5	1	1	0.703474289661244	NaN
5	5	1	0	0.983698075706343	9.16666666666667
5	5	1	0	0.829536558470863	NaN
5	5	1	1	11.9632691760489	NaN
5	5	1	0	0.81334647057156	NaN
5	5	1	1	0.684530761380302	NaN
5	5	1	0	0.876556330858875	NaN
5	5	1	1	0.712066226966272	NaN
5	5	1	0	0.891485428001033	NaN
5	5	1	0	2.08042558703528	9.5
5	5	1	0	0.766640972608002	5
5	5	1	1	1.04552413754936	NaN
5	5	1	1	0.816322522008704	9.41666666666667
5	5	1	0	1.08585319137273	9.75
5	5	1	1	4.06186534614608	9.25
5	5	1	1	0.766425793717644	10
5	5	1	1	0.731765358748817	10
5	6	1	1	0.692400362975604	NaN
5	6	1	1	1.00723963708151	NaN
5	6	1	1	1.01061879502595	10
5	6	1	1	0.849061919143423	NaN
5	6	1	1	0.951945740944211	9.58333333333333
5	6	1	1	1.23965442553526	NaN
5	6	1	1	1.8322577928011	NaN
5	6	1	1	2.42719309049426	NaN
5	6	1	1	0.801242658082629	9
5	6	1	1	1.44575687050747	NaN
5	6	1	1	0.672824746707192	NaN
5	6	1	0	2.8171078541709	NaN
5	6	1	1	0.671010590482183	NaN
5	6	1	0	0.909760415292112	NaN
5	6	1	1	0.639502101534163	NaN
5	6	1	1	0.696572285240109	NaN
5	6	1	0	2.05925665603354	10
5	6	1	1	0.575232980696455	8.83333333333333
5	6	1	1	1.70283866254977	NaN
5	6	1	0	3.07652228446386	8.75
5	6	1	0	0.672756795476744	9.5
5	6	1	1	1.03052885874786	9.5
5	6	1	1	0.754550254889182	9.66666666666667
5	6	1	0	2.16474987577749	10
5	7	1	0	1.39295982808471	NaN
5	7	1	0	0.583866325778217	NaN
5	7	1	0	0.618578078087012	10
5	7	1	0	0.661414249087102	NaN
5	7	1	0	0.649094549884467	10
5	7	1	0	0.697280464446521	NaN
5	7	2	1	0.688155534695397	NaN
5	7	2	1	1.4075590786415	NaN
5	7	2	1	0.666104653384537	10
5	7	2	1	1.50345701872357	NaN
5	7	2	0	2.39267245101291	NaN
5	7	2	1	0.760042979149148	NaN
5	7	2	1	0.728332759994373	NaN
5	7	2	0	1.1689847944981	NaN
5	7	2	1	0.650555147374689	NaN
5	7	2	1	1.1451650577801	NaN
5	7	2	0	0.601173715898767	10
5	7	2	1	0.971500830277364	10
5	7	2	1	0.911620934075472	NaN
5	7	2	1	1.08264992801196	10
5	7	2	0	0.72326827003053	9.83333333333333
5	7	2	1	1.08486577508666	9.41666666666667
5	7	2	1	1.16299199166315	10
5	7	2	0	0.989334842415701	10
5	8	2	1	1.24194742556938	NaN
5	8	2	1	1.06512417379054	NaN
5	8	2	0	1.52380664195152	9.16666666666667
5	8	2	0	0.971903228957672	NaN
5	8	2	1	1.07078252917563	10
5	8	2	0	0.911124748545262	NaN
5	8	2	0	0.858219762765657	NaN
5	8	2	1	0.585824170535489	NaN
5	8	2	0	3.69070335183278	9.16666666666667
5	8	1	1	0.919949206454476	NaN
5	8	1	1	0.7748354660107	NaN
5	8	1	1	0.902745866653277	NaN
5	8	1	0	1.95924837448183	NaN
5	8	1	0	0.820622914568958	NaN
5	8	2	0	2.24692095998398	NaN
5	8	2	0	0.870919918063009	NaN
5	8	2	0	1.61887678035782	8.83333333333333
5	8	1	1	1.27436936305821	8
5	8	1	1	7.45844570059853	NaN
5	8	1	1	0.737316124683275	9.08333333333333
5	8	1	1	2.02633888693163	9.5
5	8	1	0	0.840692946803756	8.75
5	8	1	0	0.649527031142497	9.91666666666667
5	8	1	1	0.899345473953872	10
6	1	3	0	2.12419143116131	NaN
6	1	2	1	1.50454518588958	NaN
6	1	2	1	1.01553485609884	7.5
6	1	2	0	2.25143398535556	NaN
6	1	1	1	1.88739830622171	NaN
6	1	2	1	2.18054678135013	6
6	1	2	1	0.886325582185691	NaN
6	1	2	0	0.972477249296389	6.25
6	1	2	0	1.51402380520085	NaN
6	1	1	0	1.02024195925924	5.91666666666667
6	1	3	1	1.65355119080868	5
6	1	2	1	1.0665963078618	NaN
6	1	2	1	0.879431976519754	5
6	1	1	0	1.7991050841315	NaN
6	1	2	1	0.611408106905856	7
6	1	1	0	1.80877021798142	5.91666666666667
6	1	3	1	0.681121366461866	NaN
6	1	3	1	0.682025979670016	7.91666666666667
6	1	3	1	0.838278092115615	NaN
6	1	3	1	0.580906786262403	NaN
6	1	3	1	1.1457726143567	NaN
6	1	3	1	1.15512523902726	NaN
6	1	3	1	1.80776332260621	8.16666666666667
6	1	1	1	1.42384349483609	NaN
6	2	1	0	0.909016650758076	NaN
6	2	1	1	2.38788653545544	NaN
6	2	1	0	0.593620565723086	8.83333333333333
6	2	3	0	0.772096929517829	NaN
6	2	1	1	1.39030591569644	NaN
6	2	1	0	0.778308890019161	8.91666666666667
6	2	2	0	1.5467250772158	NaN
6	2	1	1	0.600402687366568	9.66666666666667
6	2	1	0	1.32096639305291	NaN
6	2	3	0	1.65693888941405	9.75
6	2	2	0	0.764665723122562	10
6	2	2	0	1.09315038628301	NaN
6	2	1	1	1.07764525925722	10
6	2	1	1	1.26451725471816	NaN
6	2	1	0	1.01281110678156	10
6	2	3	1	1.47500510526015	10
6	2	2	0	2.17235996102681	NaN
6	2	3	1	0.602728987297269	10
6	2	1	0	0.755902371141019	NaN
6	2	3	0	3.12678918583742	NaN
6	2	2	0	2.86139987832348	NaN
6	2	1	1	0.638497662551345	NaN
6	2	1	1	0.547552890320731	10
6	2	1	1	0.634850542396634	NaN
6	3	2	1	1.24657646724472	NaN
6	3	2	0	0.544332948625197	NaN
6	3	2	0	1.34709046167472	10
6	3	1	0	0.90300005273366	NaN
6	3	3	1	0.904206557596353	NaN
6	3	3	1	0.575090505560638	10
6	3	3	0	0.622340973351129	NaN
6	3	2	1	0.770089155364985	10
6	3	2	0	1.48776560183478	NaN
6	3	1	0	0.538901376279227	9.83333333333333
6	3	3	0	0.625589228449371	10
6	3	2	0	0.666120925834093	NaN
6	3	3	1	0.972777017444969	9.91666666666667
6	3	3	0	0.850714400231936	NaN
6	3	3	0	2.03495183359382	10
6	3	2	1	0.682150204723712	10
6	3	2	0	0.558435146559077	NaN
6	3	1	1	0.826893272982943	10
6	3	1	0	0.83553841650928	NaN
6	3	3	1	0.662884703931923	NaN
6	3	3	1	0.573347107803329	NaN
6	3	3	1	0.504987582803096	NaN
6	3	3	0	0.540266082278322	10
6	3	3	1	0.566149486978247	NaN
6	4	2	1	0.992334146281792	NaN
6	4	2	0	0.606261792089754	NaN
6	4	2	0	0.616212891304713	10
6	4	1	1	0.693741357776162	NaN
6	4	2	1	0.544919036055944	NaN
6	4	2	1	0.699942700752217	9.75
6	4	2	0	1.25711117646733	NaN
6	4	1	1	1.39417671173123	10
6	4	1	1	1.24429263741786	NaN
6	4	1	1	0.532784619593258	10
6	4	1	1	0.495807315970524	10
6	4	2	0	0.484561232510714	NaN
6	4	1	0	0.529623074289702	10
6	4	1	1	0.749133698363949	NaN
6	4	1	1	0.507731859337582	9.5
6	4	1	1	0.947891306263955	10
6	4	3	1	1.54878239982281	NaN
6	4	3	0	0.80327387872785	10
6	4	3	0	1.46431573407699	NaN
6	4	1	1	1.66210219227105	NaN
6	4	1	0	0.925985580692213	NaN
6	4	1	0	1.40558241199687	NaN
6	4	2	1	0.671218400030739	10
6	4	2	0	1.06352076451913	NaN
6	5	1	0	1.19485602103941	NaN
6	5	3	0	1.16456244998699	NaN
6	5	2	0	0.569387124551213	8.58333333333333
6	5	2	0	0.747154945448528	NaN
6	5	2	1	1.06169667356426	NaN
6	5	2	1	0.597256360517349	9.25
6	5	3	1	1.4759121958914	NaN
6	5	3	1	0.752613769443997	9.08333333333333
6	5	3	1	1.37208234811533	NaN
6	5	3	1	0.515307110167669	9.16666666666667
6	5	3	1	0.963633558035326	9.41666666666667
6	5	1	0	1.1607008558085	NaN
6	5	2	0	0.931674804999602	8.33333333333333
6	5	2	1	0.828935377136077	NaN
6	5	2	0	0.586098756440151	9.58333333333333
6	5	1	0	1.27921509585667	8.91666666666667
6	5	1	1	1.10773992865688	NaN
6	5	1	1	1.27027230768726	9.5
6	5	1	0	1.9120468926576	NaN
6	5	3	1	1.71392669023044	NaN
6	5	3	1	1.16084348457298	NaN
6	5	3	0	0.65929350274655	NaN
6	5	3	0	0.58791364553781	9.5
6	5	2	0	0.875773177085648	NaN
6	6	2	1	0.870530596701428	NaN
6	6	2	1	1.00661436473365	NaN
6	6	2	1	0.712917671349715	10
6	6	2	0	0.581342458743165	NaN
6	6	3	1	0.622493157889039	NaN
6	6	3	0	0.567249108748001	9.5
6	6	1	1	0.851210592610187	NaN
6	6	1	1	0.503216225561118	9.16666666666667
6	6	1	1	0.758830330873934	NaN
6	6	1	1	0.882488408316021	10
6	6	1	1	0.939025318198219	10
6	6	2	1	1.4102229786613	NaN
6	6	2	1	0.759992596044867	10
6	6	2	1	2.14723641726505	NaN
6	6	2	0	0.663025209191801	10
6	6	3	0	0.649787277868199	8.83333333333333
6	6	2	1	0.919367676782713	NaN
6	6	2	0	0.545177395853898	9.83333333333333
6	6	3	0	1.72669107989805	NaN
6	6	1	1	1.21748161486903	NaN
6	6	1	0	0.491928733750683	NaN
6	6	1	1	0.735698988893091	NaN
6	6	1	1	0.504848139296882	9.5
6	6	1	0	0.562104563518915	NaN
6	7	1	0	1.14682481117597	NaN
6	7	3	0	0.930622608180784	NaN
6	7	2	0	0.628454190861703	9.25
6	7	3	0	1.11436668050465	NaN
6	7	2	0	1.21552940576839	NaN
6	7	3	0	1.06223038120152	9.41666666666667
6	7	1	1	0.782049444402219	NaN
6	7	1	0	0.629801554900951	9.08333333333333
6	7	1	0	0.536761590887181	NaN
6	7	2	1	0.866856578813895	9.5
6	7	2	1	0.629097612932128	9.58333333333333
6	7	2	1	0.891188055142266	NaN
6	7	2	0	0.605311877437089	9.08333333333333
6	7	3	1	1.00557136977022	NaN
6	7	3	0	0.888655421291332	9.66666666666667
6	7	1	1	0.558991858834816	9.16666666666667
6	7	1	0	0.855584659373562	NaN
6	7	2	1	1.34346068347895	9.66666666666667
6	7	2	1	0.584324213939908	NaN
6	7	2	0	0.636636056339739	NaN
6	7	2	1	1.0033480598413	NaN
6	7	2	0	0.588173067088064	NaN
6	7	1	1	0.771261330227389	9.66666666666667
6	7	1	1	0.743119577762627	NaN
6	8	1	0	0.939325041206757	NaN
6	8	3	1	1.50335885432651	NaN
6	8	3	1	0.583843593934034	10
6	8	3	1	0.606014403735571	NaN
6	8	3	0	0.781578734086906	NaN
6	8	3	1	0.92140093299713	10
6	8	3	0	0.707321173435048	NaN
6	8	2	0	1.10008256895981	10
6	8	1	1	0.496125841747926	NaN
6	8	1	1	0.675841270818637	10
6	8	1	1	1.11538171598295	10
6	8	1	1	0.589165097926525	NaN
6	8	1	1	0.541632557864432	9.83333333333333
6	8	1	0	0.99034371408834	NaN
6	8	2	0	0.817824490172825	9.16666666666667
6	8	1	1	0.57263148655602	9.66666666666667
6	8	1	1	0.82470464697326	NaN
6	8	1	0	0.921847223004079	9.58333333333333
6	8	3	0	0.643376061797426	NaN
6	8	2	0	0.65008916952138	NaN
6	8	1	1	1.08883082281864	NaN
6	8	1	0	0.63762136274454	NaN
6	8	1	1	0.865204845697008	10
6	8	1	1	0.91622595086119	NaN
7	1	1	1	1.01216767160076	NaN
7	1	2	1	3.78086224445724	3.83333333333333
7	1	2	0	4.86995621392816	4.25
7	1	3	1	3.10736647937574	NaN
7	1	3	1	3.36107371434173	NaN
7	1	1	0	2.691475943142	5
7	1	3	1	2.01195339961396	NaN
7	1	3	1	1.24110652912259	NaN
7	1	3	1	0.727613255585311	NaN
7	1	3	1	0.800164286250038	NaN
7	1	3	0	1.00677211847869	NaN
7	1	3	1	2.3268252336884	NaN
7	1	2	1	1.71685183376303	6.91666666666667
7	1	3	0	1.18656646691852	8.33333333333333
7	1	3	1	1.47620432934309	NaN
7	1	3	1	0.914340398845525	NaN
7	1	3	1	0.805084379852815	7.66666666666667
7	1	3	1	1.20763913367864	8.25
7	1	3	1	1.57036031138614	7.91666666666667
7	1	2	1	1.04276255717468	NaN
7	1	2	0	0.949632213978475	NaN
7	1	1	1	0.9533468811087	NaN
7	1	3	1	2.28899409532187	7.08333333333333
7	1	2	0	0.819588073993145	6.58333333333333
7	2	1	1	1.21220283724688	NaN
7	2	2	0	1.09762609553673	3.25
7	2	2	1	1.73064239392261	4.08333333333333
7	2	2	1	2.09844115636042	NaN
7	2	3	0	0.83554104041832	NaN
7	2	1	0	0.792822722323763	2.83333333333333
7	2	1	1	1.21463987972584	NaN
7	2	1	1	0.791392561322937	NaN
7	2	2	0	0.387256171882655	NaN
7	2	3	0	0.832371044849424	NaN
7	2	1	1	2.11084721024872	NaN
7	2	3	0	1.21852442492673	NaN
7	2	1	1	1.23365949922754	5.91666666666667
7	2	3	0	1.99852807730622	5
7	2	3	1	1.5972159107796	NaN
7	2	1	0	2.08508767831881	NaN
7	2	2	1	0.617138715354486	5.91666666666667
7	2	2	1	0.996323909347666	3.91666666666667
7	2	1	0	1.11617501121873	7.25
7	2	3	1	2.98723614042683	NaN
7	2	2	1	1.14872718855986	NaN
7	2	3	0	1.37015051196977	NaN
7	2	3	1	1.24195414990845	4.16666666666667
7	2	2	1	3.33690289627975	6.66666666666667
7	3	3	1	0.805259566612222	NaN
7	3	2	0	1.9830167938635	7.16666666666667
7	3	3	0	2.17772608293762	5.91666666666667
7	3	3	0	1.04496247818133	NaN
7	3	2	1	0.890149053850109	NaN
7	3	2	0	1.53474926704712	5.83333333333333
7	3	1	0	1.18034255912789	NaN
7	3	3	1	1.14260697717509	NaN
7	3	3	1	0.727937793481942	NaN
7	3	3	0	1.09252019779433	NaN
7	3	1	0	0.580865146540418	NaN
7	3	3	1	1.88545475651517	NaN
7	3	2	0	1.1294715093245	4
7	3	2	0	0.889322313909361	3.83333333333333
7	3	3	0	0.919955930797187	NaN
7	3	1	1	1.21402654911162	NaN
7	3	2	1	1.09325067349619	5.16666666666667
7	3	3	0	0.861005055288842	6.91666666666667
7	3	1	0	1.82476015339944	2.58333333333333
7	3	1	0	0.92322679147037	NaN
7	3	3	0	1.91202333275305	NaN
7	3	2	1	0.788118515435599	NaN
7	3	2	0	0.742665160414617	6.66666666666667
7	3	2	0	0.602645284680875	4.08333333333333
7	4	2	0	1.10983643573127	NaN
7	4	3	1	0.71491203855112	6.33333333333333
7	4	1	0	0.791840968644465	5
7	4	3	0	1.21160507878813	NaN
7	4	2	0	1.24320558502495	NaN
7	4	1	1	0.58839994677146	2.83333333333333
7	4	3	1	1.01707947037721	NaN
7	4	2	1	1.58341473324163	NaN
7	4	3	1	1.31885052003872	NaN
7	4	3	1	0.766088514968033	NaN
7	4	3	1	2.33663887744569	NaN
7	4	2	1	1.72715564653481	NaN
7	4	2	0	0.954333235653394	7.5
7	4	1	0	0.980232563078062	1.75
7	4	1	1	0.675806814658245	NaN
7	4	3	1	0.819994365710954	NaN
7	4	1	1	1.61238885373405	7.75
7	4	3	1	0.782015999682699	3.83333333333333
7	4	3	0	5.42232006727136	3.83333333333333
7	4	2	0	1.08462511449034	NaN
7	4	3	1	1.35411472998567	NaN
7	4	1	1	0.535904791835492	NaN
7	4	2	0	0.741315691496311	6.66666666666667
7	4	3	0	1.28956955728336	6.08333333333333
8	1	2	0	2.59304708999116	NaN
8	1	1	0	1.0886936136103	NaN
8	1	3	1	1.98822403794657	7.16666666666667
8	1	3	0	1.68910048146245	NaN
8	1	1	1	2.38489982148712	6.83333333333333
8	1	2	1	2.06672669025102	7.16666666666667
8	1	2	0	1.21331660034411	6.91666666666667
8	1	3	1	2.49060503490364	NaN
8	1	3	1	0.894316375255585	NaN
8	1	3	1	1.02816082923164	NaN
8	1	3	1	1.31745256508657	7.41666666666667
8	1	3	1	2.07127517557637	NaN
8	1	3	1	0.841384846025903	NaN
8	1	3	1	0.943504216515066	NaN
8	1	3	1	0.637985585844945	NaN
8	1	3	1	1.02082386616894	7.5
8	1	3	1	1.16573304510712	7.16666666666667
8	1	3	1	1.74270550645633	NaN
8	1	3	0	0.963761114626323	NaN
8	1	2	0	2.03454470553879	NaN
8	1	2	0	1.06353227471118	NaN
8	1	3	1	0.911277284896642	6.91666666666667
8	1	3	1	0.836049258976345	7.66666666666667
8	1	3	0	0.728273302671369	7.33333333333333
8	2	3	1	1.39901753352933	NaN
8	2	3	1	0.578261765118441	NaN
8	2	3	0	0.818490944791847	8.08333333333333
8	2	3	0	1.07711685770846	NaN
8	2	1	1	1.71830499908538	6.58333333333333
8	2	1	1	0.927600090035412	7.83333333333333
8	2	1	1	0.764432557698456	7.58333333333333
8	2	1	1	1.08096919685886	NaN
8	2	1	0	0.744862957944861	NaN
8	2	1	1	0.959628476661237	NaN
8	2	1	1	0.878251218520745	8.16666666666667
8	2	1	1	1.25764982184046	NaN
8	2	1	1	1.0171778580916	NaN
8	2	1	1	2.00840931837956	NaN
8	2	1	1	1.59895043665711	NaN
8	2	3	1	1.99292457838419	7.33333333333333
8	2	3	0	0.800903255854792	7.91666666666667
8	2	1	1	0.562630505288325	NaN
8	2	1	1	0.557069829796092	NaN
8	2	1	0	0.584552208485547	NaN
8	2	2	1	2.31113805566019	NaN
8	2	2	0	0.558565110724885	8
8	2	3	1	1.82827202858425	7.25
8	2	3	1	0.694372364236187	7.83333333333333
8	3	3	1	1.52039633969434	NaN
8	3	3	0	0.635309652328942	NaN
8	3	3	0	0.69497260008211	8.08333333333333
8	3	2	0	1.23324612925717	NaN
8	3	1	1	1.07905063640465	6.83333333333333
8	3	1	1	0.566409938433935	7.5
8	3	1	1	0.722960366028929	7.41666666666667
8	3	1	1	0.624542213992754	NaN
8	3	1	0	0.72197082627099	NaN
8	3	3	0	0.559176317865422	NaN
8	3	2	1	0.499127605327885	6.83333333333333
8	3	2	0	0.464290567944772	NaN
8	3	3	0	1.05032036172815	NaN
8	3	1	1	0.628421450503083	NaN
8	3	1	1	0.54988257178411	NaN
8	3	1	0	0.849041392206345	8.33333333333333
8	3	1	0	0.541898656405465	7.41666666666667
8	3	3	0	1.08541787881768	NaN
8	3	2	0	0.878183621205608	NaN
8	3	1	0	0.581405925064246	NaN
8	3	3	1	1.74255120054113	NaN
8	3	3	0	0.541829289526504	7.91666666666667
8	3	3	1	2.77250388950051	6.66666666666667
8	3	3	1	0.527949189468927	7.91666666666667
8	4	3	0	0.891245475226242	NaN
8	4	1	0	1.20065219022399	NaN
8	4	2	0	0.529450486912538	7.25
8	4	2	0	1.91334201127029	NaN
8	4	3	0	1.73290177225317	6.58333333333333
8	4	1	0	0.526683597849114	6.25
8	4	3	1	0.992887063643138	6.58333333333333
8	4	3	1	0.756617104738325	NaN
8	4	3	1	0.5279329094883	NaN
8	4	3	1	0.70959662452151	NaN
8	4	3	1	0.689987032641511	7.83333333333333
8	4	3	1	0.661796120835788	NaN
8	4	3	1	1.99302438174891	NaN
8	4	3	1	0.545024412895145	NaN
8	4	3	1	0.621994396853552	NaN
8	4	3	0	0.57838846584491	8.58333333333333
8	4	3	1	1.15373965336403	7.33333333333333
8	4	3	0	0.4645082242223	NaN
8	4	1	1	0.784833852168958	NaN
8	4	1	1	0.538630980947346	NaN
8	4	3	1	0.413382357312003	NaN
8	4	3	0	0.537399718850793	8.16666666666667
8	4	1	1	0.846170806737064	7.33333333333333
8	4	1	0	0.961405825966722	8
8	5	3	1	1.39394193567568	NaN
8	5	3	1	0.573112690033668	NaN
8	5	1	0	1.44625624125001	7.66666666666667
8	5	2	1	2.15621137928247	NaN
8	5	3	1	1.86057894446276	7.91666666666667
8	5	3	0	0.629756762917168	7.33333333333333
8	5	1	1	0.585844697468929	6.91666666666667
8	5	1	1	0.60466506415105	NaN
8	5	1	1	0.855953660093292	NaN
8	5	1	1	0.636449251049271	NaN
8	5	1	1	0.680598084058147	8.16666666666667
8	5	1	1	0.755167832456209	NaN
8	5	1	0	0.82174764895899	NaN
8	5	3	1	1.40043800229068	NaN
8	5	3	1	0.730066931961119	NaN
8	5	3	1	1.17589847803356	8.41666666666667
8	5	3	1	1.57442429029834	8.25
8	5	3	1	0.554183318256037	NaN
8	5	3	0	0.476731659186044	NaN
8	5	1	1	0.693276296769909	NaN
8	5	1	0	0.553093621219887	NaN
8	5	1	1	2.03687557422381	7.66666666666667
8	5	1	1	0.80613762388748	7.75
8	5	1	1	1.1371545989532	8.08333333333333
8	6	3	1	0.891019678958401	NaN
8	6	3	0	0.738610029318806	NaN
8	6	1	1	0.55148508824459	8
8	6	1	1	0.505916003789025	NaN
8	6	1	1	0.510937670320345	8.08333333333333
8	6	1	1	0.50601262193959	8
8	6	1	1	0.886975873067058	8.41666666666667
8	6	1	0	1.23718199179166	NaN
8	6	3	1	1.57223781797438	NaN
8	6	3	1	0.626692587227808	NaN
8	6	3	1	0.519023866452699	8.5
8	6	3	1	0.984985256000073	NaN
8	6	3	0	0.640380158807602	NaN
8	6	1	1	0.68424975473863	NaN
8	6	1	1	0.561128500019549	NaN
8	6	1	1	0.971314672227891	8.41666666666667
8	6	1	0	0.719220571101687	8.33333333333333
8	6	1	0	1.03693715502413	NaN
8	6	3	0	0.925604730537088	NaN
8	6	2	1	0.546349107928108	NaN
8	6	2	1	0.561171323450253	NaN
8	6	2	1	0.994191231742661	8.41666666666667
8	6	2	0	0.446627849527431	8.33333333333333
8	6	3	0	1.08221284589672	7.66666666666667
8	7	3	1	0.589164752000215	NaN
8	7	3	0	0.627558965386925	NaN
8	7	1	0	0.530414191047385	8.5
8	7	1	1	2.40833733254476	NaN
8	7	1	1	0.723708537363564	8.5
8	7	1	1	0.572363810873867	8.16666666666667
8	7	1	1	0.533408292030799	8
8	7	1	1	1.58026066374077	NaN
8	7	1	0	0.639028212499397	NaN
8	7	3	0	0.50940629030265	NaN
8	7	2	0	0.916935640278098	8.08333333333333
8	7	1	0	1.18146693960443	NaN
8	7	3	0	0.649469697291352	NaN
8	7	2	1	0.642282439277551	NaN
8	7	2	1	0.558540690753944	NaN
8	7	2	1	1.45303933101968	8.33333333333333
8	7	2	0	0.770090205256565	8.08333333333333
8	7	3	0	1.67261806171882	NaN
8	7	1	1	1.3093561054884	NaN
8	7	1	1	0.891134700568728	NaN
8	7	1	1	0.534864288656536	NaN
8	7	1	1	0.551870499115466	8.33333333333333
8	7	1	1	0.58747163390035	8.16666666666667
8	7	1	1	0.527164211220224	8.33333333333333
8	8	3	1	0.908747871215382	NaN
8	8	3	1	0.555660549640379	NaN
8	8	3	1	0.457844403012132	8.5
8	8	3	0	0.558293659725678	NaN
8	8	1	0	0.448413692738541	7.91666666666667
8	8	2	0	0.426041104828983	7.83333333333333
8	8	2	0	1.47875002300316	7.75
8	8	3	1	0.672356874187244	NaN
8	8	3	1	0.483617737536406	NaN
8	8	3	0	0.55661328248425	NaN
8	8	1	1	0.638283226380736	8.16666666666667
8	8	1	1	0.843752167715138	NaN
8	8	1	1	0.806151780392611	NaN
8	8	1	1	0.630209063278016	NaN
8	8	1	1	0.881331674190733	NaN
8	8	1	0	0.719195797217253	8.33333333333333
8	8	1	1	0.595082171437753	7.66666666666667
8	8	1	1	0.840557752173481	NaN
8	8	1	0	0.626339736320006	NaN
8	8	3	1	0.606994163272248	NaN
8	8	3	1	0.644333009149705	NaN
8	8	3	1	0.663000131655281	8.58333333333333
8	8	3	0	0.622648781338285	8.33333333333333
8	8	3	0	0.618360775719339	7.91666666666667
9	1	2	1	1.54534682731537	NaN
9	1	2	1	1.41738121629896	NaN
9	1	3	1	0.685712121790857	NaN
9	1	3	1	1.14943112081164	NaN
9	1	1	1	1.49716339014412	NaN
9	1	1	1	1.13708098512143	NaN
9	1	1	0	1.44270331219741	7.08333333333333
9	1	1	0	1.57776416393972	7.33333333333333
9	1	1	0	2.31782204989213	7.83333333333333
9	1	2	1	1.11465106336618	NaN
9	1	2	1	2.21046264876713	NaN
9	1	2	1	1.74110511346953	NaN
9	1	2	1	0.931635048113094	7.83333333333333
9	1	3	0	1.58323494561773	NaN
9	1	1	1	1.67931939767004	7.25
9	1	1	1	2.47631510399879	NaN
9	1	1	1	1.78302040377093	NaN
9	1	1	0	1.49719736575571	7.75
9	1	3	1	2.35595719921912	NaN
9	1	1	0	1.92353257199647	7.83333333333333
9	1	2	1	1.61048303413554	7.25
9	1	1	0	1.91641538868862	NaN
9	1	3	0	2.15349545363642	7.16666666666667
9	1	2	0	1.51463676529602	7.75
9	2	2	0	1.15172412084576	NaN
9	2	1	1	0.894135879807436	NaN
9	2	1	1	2.08823962434326	NaN
9	2	1	1	0.94978899727721	NaN
9	2	1	0	0.740231657062395	NaN
9	2	3	1	0.795832041552785	NaN
9	2	3	0	0.885469974757143	7.5
9	2	3	1	1.20521943291897	7.91666666666667
9	2	1	1	0.806441988763254	7.66666666666667
9	2	1	0	0.73223216952465	NaN
9	2	2	0	1.34931142755522	NaN
9	2	2	0	1.36223950259955	NaN
9	2	3	1	0.931890926953201	8.25
9	2	2	1	2.25364742372767	NaN
9	2	2	0	1.10182137604352	8.5
9	2	3	1	1.88878401277543	NaN
9	2	3	1	1.10336195779018	NaN
9	2	3	1	0.668588058422756	8.16666666666667
9	2	1	0	0.8616778432297	NaN
9	2	2	1	0.779317769673071	7.33333333333333
9	2	2	1	1.56530113011468	7.25
9	2	1	0	1.3818239666798	NaN
9	2	3	0	0.857283663819544	7.75
9	2	3	1	1.3406426912079	7.58333333333333
9	3	1	1	1.33683848417786	NaN
9	3	1	0	1.29415874256301	NaN
9	3	2	0	0.809872110126889	NaN
9	3	3	1	1.35127245752665	NaN
9	3	3	1	0.717509049543878	NaN
9	3	3	1	1.09866695262826	NaN
9	3	3	1	0.871549528659671	8.25
9	3	2	1	1.6206612079186	8.16666666666667
9	3	2	0	0.794882140009577	8.33333333333333
9	3	3	1	1.30469826115586	NaN
9	3	3	0	1.21535867631246	NaN
9	3	1	1	0.768591031286633	NaN
9	3	1	0	0.768480610542611	8.16666666666667
9	3	1	0	1.33754878685795	NaN
9	3	1	1	1.31485484626683	7.83333333333333
9	3	1	0	0.961363710364822	NaN
9	3	2	0	1.4387203792794	NaN
9	3	3	1	1.32413125062885	7.83333333333333
9	3	2	1	1.97466445542159	NaN
9	3	1	0	2.30565453312374	8.25
9	3	3	1	1.73399854754462	7.5
9	3	3	1	3.54639547048282	NaN
9	3	3	1	0.819315915170591	8.16666666666667
9	3	3	1	1.10337859168067	8.33333333333333
9	4	2	0	1.06203380856459	NaN
9	4	3	1	1.79376448387484	NaN
9	4	3	1	0.681214245974843	NaN
9	4	2	1	0.361344811430172	NaN
9	4	2	0	0.756900588770804	NaN
9	4	1	1	1.03117970409949	NaN
9	4	2	0	2.21409803946881	8.08333333333333
9	4	2	0	1.32889774614159	7.83333333333333
9	4	3	1	1.96609906156664	7.75
9	4	2	0	2.02620121491418	NaN
9	4	1	0	1.02773259492824	NaN
9	4	3	0	0.93683579444405	NaN
9	4	3	0	1.38435762731388	8.08333333333333
9	4	3	1	1.74755694100531	NaN
9	4	3	1	2.3721632131892	8.08333333333333
9	4	1	0	1.67997378214932	NaN
9	4	2	1	2.17884480080829	NaN
9	4	3	1	1.72299080251832	8.5
9	4	2	1	2.02324816779583	NaN
9	4	2	0	2.50788658939928	8.08333333333333
9	4	3	1	2.21505997403801	7.91666666666667
9	4	3	0	1.84531115291975	NaN
9	4	2	1	1.6346733173923	8
9	4	3	0	2.43839017878418	8.25
9	5	1	1	0.97251939087073	NaN
9	5	1	1	0.560578519769479	NaN
9	5	1	1	0.937695094347873	NaN
9	5	1	1	0.823290000269481	NaN
9	5	1	0	0.966822459013201	NaN
9	5	3	0	0.854573754688317	NaN
9	5	2	1	0.745349233922752	8.41666666666667
9	5	3	1	2.03560325826038	8.58333333333333
9	5	3	1	1.67735341292064	8.41666666666667
9	5	3	0	2.56540411869355	NaN
9	5	3	1	1.04230034726061	NaN
9	5	3	1	0.984102951773821	NaN
9	5	3	0	0.717921357780142	8.66666666666667
9	5	2	0	1.45305101013946	NaN
9	5	2	0	0.97801706991595	7.66666666666667
9	5	2	0	0.803077695149113	NaN
9	5	1	0	1.46724184549748	NaN
9	5	1	0	1.72262662640424	8.25
9	5	3	1	2.10787611358683	NaN
9	5	3	1	1.15538322369321	8.5
9	5	2	1	1.64807846668191	8.5
9	5	2	0	1.16116120154766	NaN
9	5	3	0	1.74280000113504	8.33333333333333
9	5	2	0	2.1383394984914	8.08333333333333
9	6	2	0	1.37185530918578	NaN
9	6	3	0	1.62753419149885	NaN
9	6	1	0	2.28166279486322	NaN
9	6	2	0	0.643352317205427	NaN
9	6	3	0	1.80997969957025	NaN
9	6	1	1	2.23250751356318	NaN
9	6	1	1	0.730054898929666	8.5
9	6	1	0	1.5973422575953	8.58333333333333
9	6	1	1	1.89516895081761	7.75
9	6	2	1	1.48916319478303	NaN
9	6	2	0	0.820033650012192	NaN
9	6	1	1	2.58124914176369	NaN
9	6	1	1	0.660293053828354	8.5
9	6	2	0	1.99023873531405	NaN
9	6	3	0	2.15742282226711	7.83333333333333
9	6	1	0	1.70335077415075	NaN
9	6	1	0	2.20727743495445	NaN
9	6	2	0	1.79114729985668	7.58333333333333
9	6	2	1	1.63563525196514	NaN
9	6	3	1	5.3201330994707	8.08333333333333
9	6	3	1	1.00264655876526	8.41666666666667
9	6	2	1	2.50910192542869	NaN
9	6	2	1	0.731651044963655	8.25
9	6	1	0	1.23715863355756	8.16666666666667
9	7	2	0	0.791332396172947	NaN
9	7	3	0	1.11852959205135	NaN
9	7	1	1	0.700400558333058	NaN
9	7	1	0	0.927959311371524	NaN
9	7	3	1	1.4812734201696	NaN
9	7	3	1	0.89528609590343	NaN
9	7	3	0	0.847135218697076	7.41666666666667
9	7	1	0	0.657285504163156	7.66666666666667
9	7	2	1	2.47865800571526	7.41666666666667
9	7	2	1	1.61485951791474	NaN
9	7	1	1	1.86611661563074	NaN
9	7	3	0	1.20019741247597	NaN
9	7	2	1	1.46247216477059	7.33333333333333
9	7	2	1	0.957607989363169	NaN
9	7	3	0	1.78928925846776	8.33333333333333
9	7	3	0	3.20795376201932	NaN
9	7	3	1	0.971468270316109	NaN
9	7	3	0	0.792876517047262	8.41666666666667
9	7	2	0	1.12959325527481	NaN
9	7	2	0	0.858477057259734	8.08333333333333
9	7	3	0	1.68655231041339	7.58333333333333
9	7	1	0	1.74929323644392	NaN
9	7	2	0	2.95453142673432	7.66666666666667
9	7	2	0	1.74329017014679	8.66666666666667
9	8	2	0	1.38725794144557	NaN
9	8	3	0	1.22186359074112	NaN
9	8	1	1	1.70564165070391	NaN
9	8	1	1	0.565449065597932	NaN
9	8	1	0	1.0043145490672	NaN
9	8	2	1	0.955942122542183	NaN
9	8	1	0	0.913247162683547	8.5
9	8	1	0	2.43037971995727	8.66666666666667
9	8	3	1	1.53419822505748	7.66666666666667
9	8	2	0	2.2292348833289	NaN
9	8	3	0	1.38701374171796	NaN
9	8	3	1	0.859974461665843	NaN
9	8	3	1	0.670348066010774	8
9	8	1	1	0.956486440190929	NaN
9	8	1	1	1.28699519669681	8.08333333333333
9	8	2	0	2.40082836793954	NaN
9	8	3	0	1.43007783246867	NaN
9	8	1	1	0.743507472514466	8
9	8	1	0	1.85582837501715	NaN
9	8	1	0	1.28674073350703	8.33333333333333
9	8	1	1	2.07330734199059	7.5
9	8	3	0	2.3728260915741	NaN
9	8	2	0	0.756765748050384	7.41666666666667
9	8	3	0	2.46894310358766	7.5
10	1	1	0	2.76409173982029	NaN
10	1	3	1	1.40836210643101	NaN
10	1	3	1	2.93620830732107	NaN
10	1	3	1	1.93053048674483	NaN
10	1	3	0	2.65565219730343	NaN
10	1	2	1	1.09758504166894	NaN
10	1	2	1	1.40571696331608	10
10	1	2	0	1.54556554532974	8.41666666666667
10	1	2	1	1.62470572163511	8.25
10	1	3	1	2.52331859640981	NaN
10	1	3	0	2.10145082950112	8.83333333333333
10	1	3	1	1.27168564346357	9.33333333333333
10	1	3	1	2.65061035775216	NaN
10	1	3	0	1.12185920222328	NaN
10	1	2	0	1.0437205987073	NaN
10	1	1	0	1.02415064504021	NaN
10	1	1	0	1.73835450438855	9
10	1	3	1	0.997222847468947	8.66666666666667
10	1	2	1	0.899672489238583	10
10	1	3	0	1.74666012636226	NaN
10	1	1	0	1.00032559963438	NaN
10	1	2	1	0.501391584526573	NaN
10	1	2	0	1.45143858412484	10
10	1	2	1	1.50510342035341	9.5
10	2	2	1	1.05934478028576	NaN
10	2	2	1	2.45373266296519	NaN
10	2	2	0	1.16611314729016	NaN
10	2	1	1	0.847264396812534	NaN
10	2	2	1	1.55576849299541	NaN
10	2	2	1	1.42063792046611	NaN
10	2	1	0	1.03471741490648	10
10	2	3	1	1.37626187553906	10
10	2	3	1	2.84250002477347	10
10	2	2	0	2.21415785070349	NaN
10	2	3	1	0.871964668192959	10
10	2	3	0	2.28099248431317	10
10	2	3	0	1.3440356517458	NaN
10	2	2	1	0.970653563403175	NaN
10	2	2	1	1.67261699998198	NaN
10	2	3	0	2.99586417682076	NaN
10	2	2	1	1.75598466283918	10
10	2	2	1	2.78972740232348	10
10	2	2	1	2.13700984868046	10
10	2	2	1	1.75601262193959	NaN
10	2	2	1	1.23603531481785	NaN
10	2	2	1	0.826947687462962	NaN
10	2	2	1	1.63053537073574	10
10	2	2	1	1.24856453030588	10
10	3	2	1	1.245609005804	NaN
10	3	2	1	1.0063141555147	NaN
10	3	2	0	1.23246964491409	NaN
10	3	3	1	0.615713863040583	NaN
10	3	2	1	2.73647487432754	NaN
10	3	3	0	1.4151158214554	NaN
10	3	2	1	0.75868572415493	8.33333333333333
10	3	1	0	0.922985776956921	6.25
10	3	2	1	1.13550642776318	7.58333333333333
10	3	2	1	1.25726724227206	NaN
10	3	2	1	1.37589876116181	7.66666666666667
10	3	2	1	1.68531963266651	8.66666666666667
10	3	2	0	0.673163441104407	NaN
10	3	3	1	0.636386254602257	NaN
10	3	2	1	1.4235127528882	NaN
10	3	3	1	1.85480804485996	NaN
10	3	3	1	1.87658322822244	9.58333333333333
10	3	3	1	1.06446058757865	8.58333333333333
10	3	2	1	2.06484847584215	9.33333333333333
10	3	2	1	1.1632864469866	NaN
10	3	2	1	0.814205770475382	NaN
10	3	2	1	0.886236903461395	NaN
10	3	2	1	0.739523831769475	9.5
10	3	2	0	1.05879161481789	9.41666666666667
10	4	2	1	0.956610663528409	NaN
10	4	2	1	1.26668591951602	NaN
10	4	2	0	1.30598331797228	NaN
10	4	3	1	1.14251637553753	NaN
10	4	3	0	1.45192379836226	NaN
10	4	2	0	1.0194609485734	NaN
10	4	3	1	1.10716085612876	9.08333333333333
10	4	2	1	0.857284725556383	10
10	4	3	1	1.47857660580848	10
10	4	2	1	1.02916452549471	NaN
10	4	2	0	0.771317928225471	10
10	4	3	0	1.28338457988502	9.41666666666667
10	4	3	1	1.06513797638399	NaN
10	4	2	1	1.22723775426857	NaN
10	4	2	1	1.53289865782062	NaN
10	4	3	1	0.860246620490216	NaN
10	4	3	1	0.972865871353861	10
10	4	2	1	1.09211319825044	10
10	4	2	1	2.03706314792726	9.75
10	4	3	1	1.47209965047659	NaN
10	4	2	1	0.904494902952138	NaN
10	4	2	0	0.99352446031844	NaN
10	4	3	1	1.5738824500404	9.91666666666667
10	4	2	1	1.55188819475006	10
10	5	2	1	1.14279773609451	NaN
10	5	2	1	1.44682143974569	NaN
10	5	2	1	1.50801435186804	NaN
10	5	2	0	1.55878347482576	NaN
10	5	3	0	1.05822146154605	NaN
10	5	2	0	0.937773309040495	NaN
10	5	1	1	1.18155081689838	8.25
10	5	2	1	1.94656910002959	7
10	5	2	1	1.0687181567082	7.91666666666667
10	5	3	0	2.70026925674028	NaN
10	5	2	0	1.14788381472317	7.58333333333333
10	5	2	1	1.01771686704888	7.16666666666667
10	5	3	0	2.21675521560974	NaN
10	5	2	1	0.916594114572945	NaN
10	5	2	0	1.51320943559404	NaN
10	5	2	1	1.91844649336053	NaN
10	5	2	0	0.894918734578823	8.66666666666667
10	5	3	1	1.49745536807677	7.5
10	5	3	1	1.77463692101446	7.75
10	5	2	0	1.93738789817144	NaN
10	5	2	1	0.89654531710039	NaN
10	5	2	1	2.37403151804392	NaN
10	5	3	1	1.67126257628479	8.5
10	5	2	1	2.79767274122423	9.16666666666667
10	6	2	1	1.07851056570871	NaN
10	6	2	1	1.20168596906296	NaN
10	6	3	0	1.16692431507545	NaN
10	6	2	1	0.609631166396866	NaN
10	6	2	1	2.2351813236055	NaN
10	6	2	1	1.66542868023316	NaN
10	6	3	0	2.31580899475739	9
10	6	2	1	1.2672383771569	9
10	6	2	1	1.14261971803353	8.83333333333333
10	6	2	0	2.57385449093999	NaN
10	6	2	1	0.906031591657666	9.16666666666667
10	6	2	1	1.55975461112757	8.83333333333333
10	6	2	1	2.71325254215481	NaN
10	6	2	1	1.1720645423411	NaN
10	6	3	0	2.00938010076788	NaN
10	6	3	0	0.533871209772769	NaN
10	6	3	0	4.23640161440562	7.08333333333333
10	6	3	0	4.06932016211795	6.75
10	6	2	1	1.90982765869921	8.16666666666667
10	6	2	1	1.81293734755309	NaN
10	6	2	1	2.15921149678252	NaN
10	6	2	0	2.73991136611585	NaN
10	6	2	1	1.43051774588457	8.5
10	6	1	0	2.18741656509155	8.16666666666667
10	7	2	1	0.720966068271082	NaN
10	7	2	0	1.58495460716586	NaN
10	7	3	0	1.65863391134189	NaN
10	7	2	1	1.07858417954048	NaN
10	7	2	1	1.86779203809783	NaN
10	7	2	1	1.55652091128286	NaN
10	7	2	1	1.4159811378704	7
10	7	2	0	1.11996364609513	7.91666666666667
10	7	2	0	1.70519182773205	6.83333333333333
10	7	2	1	1.49969244991371	NaN
10	7	2	1	1.83984992688056	8.83333333333333
10	7	3	0	1.32594965380122	9.75
10	7	2	1	0.6586579774048	NaN
10	7	2	0	1.20165800996256	NaN
10	7	2	1	0.986507788202289	NaN
10	7	3	1	1.95069642930321	NaN
10	7	2	0	2.14530591501534	9.58333333333333
10	7	2	1	0.740440465520805	8.33333333333333
10	7	3	1	1.23483130399836	10
10	7	2	0	0.594060425628413	NaN
10	7	2	0	0.513366926723393	NaN
10	7	3	1	0.578087994010275	NaN
10	7	2	0	1.70329874899107	9
10	7	3	1	0.539171405554953	7.75
11	1	1	1	0.839017736318056	8.08333333333333
11	1	1	1	0.744217067363934	6.5
11	1	1	1	1.3547085954051	6.58333333333333
11	1	1	1	0.833768291973684	NaN
11	1	3	0	1.35941492576967	7.75
11	1	1	0	0.959765794767009	NaN
11	1	1	1	0.930489078960818	NaN
11	1	1	0	1.5092534000396	NaN
11	1	3	0	1.05363086061698	8.25
11	1	2	0	2.7195964263301	NaN
11	1	3	1	0.729717974092637	9.41666666666667
11	1	3	1	1.40839643595973	NaN
11	1	3	1	0.925907325850858	10
11	1	3	1	0.703060565778287	NaN
11	1	3	1	0.768863190114644	9.75
11	1	1	0	1.08921146846842	9.08333333333333
11	1	3	1	1.94686851012739	8.75
11	1	1	1	1.55990750138881	NaN
11	1	1	0	0.515510575616645	NaN
11	1	2	0	1.88468535042193	NaN
11	1	3	0	0.562368609927944	NaN
11	1	1	1	0.611981500278489	NaN
11	1	1	0	0.575070888702612	NaN
11	1	1	1	0.634074497196707	NaN
11	2	3	1	1.29071517251577	8.25
11	2	3	1	0.902119795184262	8.33333333333333
11	2	3	1	0.604374501868733	9.16666666666667
11	2	3	0	0.640133127781155	NaN
11	2	1	1	0.813719848414621	9.5
11	2	1	0	1.04465068113859	NaN
11	2	2	0	0.946781801529141	NaN
11	2	3	0	1.79431587977888	NaN
11	2	1	0	2.05925736386052	9.41666666666667
11	2	3	0	1.45991408416376	NaN
11	2	2	0	0.911199778023729	9.91666666666667
11	2	1	1	0.790881865374104	NaN
11	2	1	1	0.762589026726346	9.83333333333333
11	2	1	1	0.785680411216163	NaN
11	2	3	0	0.877354403877689	9.33333333333333
11	2	1	1	1.02739743965503	9
11	2	2	1	0.901894352828094	8.91666666666667
11	2	2	0	0.760574555948551	NaN
11	2	2	0	1.11828893145139	NaN
11	2	1	1	0.830447175703739	NaN
11	2	1	1	1.51583617525102	NaN
11	2	1	1	0.570505061659787	NaN
11	2	1	1	0.950056555240735	NaN
11	2	1	1	0.680567293657077	NaN
11	3	1	0	0.52616653147561	8.83333333333333
11	3	2	0	0.911580941945431	9
11	3	3	1	0.792600465181749	9.16666666666667
11	3	3	0	0.602712881995103	NaN
11	3	1	1	0.539912498636113	9.41666666666667
11	3	1	0	0.649711419628147	NaN
11	3	2	1	1.19984420765104	NaN
11	3	2	1	0.735441095486749	NaN
11	3	2	1	0.742661267373478	9.16666666666667
11	3	3	1	0.636888810557139	NaN
11	3	3	1	0.723493004563352	9.5
11	3	2	1	1.72182642991174	NaN
11	3	2	0	0.634285783045925	9.25
11	3	2	1	0.692645624436409	NaN
11	3	2	0	0.765250803735398	10
11	3	2	1	1.68137244492755	9.66666666666667
11	3	1	0	0.591007221235486	8.91666666666667
11	3	3	0	1.00602182366856	NaN
11	3	2	1	0.513922569574788	NaN
11	3	2	1	0.779385013072897	NaN
11	3	2	1	0.507424025574437	NaN
11	3	2	1	0.622663645666762	NaN
11	3	2	1	0.603069625940407	NaN
11	3	3	0	0.835887520897813	NaN
11	4	3	0	1.02061293423321	8.41666666666667
11	4	1	0	1.23262996734047	8.41666666666667
11	4	2	0	1.17646403044273	8.83333333333333
11	4	3	0	0.52226747585155	NaN
11	4	2	1	0.678015583482193	8.91666666666667
11	4	1	1	0.988483682500373	NaN
11	4	1	1	0.480425445468427	NaN
11	4	1	1	0.600448194974888	NaN
11	4	1	0	0.698138702613505	8.5
11	4	1	1	0.676301584535395	NaN
11	4	1	1	0.736400906582276	8.58333333333333
11	4	1	0	0.836782565980684	NaN
11	4	3	0	0.754250136960763	9.16666666666667
11	4	2	0	0.84542546670491	NaN
11	4	1	1	0.627673986993614	9.41666666666667
11	4	1	0	1.48748883405642	9.5
11	4	3	1	0.683291359291616	8.58333333333333
11	4	2	1	0.998056311749679	NaN
11	4	2	1	0.608654013583873	NaN
11	4	2	0	0.814113399275811	NaN
11	4	1	0	1.462219471141	NaN
11	4	2	0	0.884021410300193	NaN
11	4	3	1	1.27530652374116	NaN
11	4	3	0	0.598184569691512	NaN
11	5	1	1	0.558123781655013	8.16666666666667
11	5	2	0	1.29762213171489	8.41666666666667
11	5	3	0	0.678364895262348	8.58333333333333
11	5	1	0	1.19230586829508	NaN
11	5	2	0	0.962466502169264	8.5
11	5	3	1	1.83265488278994	NaN
11	5	3	0	0.564326454685215	NaN
11	5	1	1	1.3802472858406	NaN
11	5	1	0	0.704789782965236	9.33333333333333
11	5	2	0	0.880723298352677	NaN
11	5	1	1	0.979909086920088	9.25
11	5	1	1	0.676489866062184	NaN
11	5	2	0	0.665265526502481	9.08333333333333
11	5	1	0	1.81994729532744	NaN
11	5	2	1	1.8128067537873	9.5
11	5	2	1	0.77692390453376	10
11	5	3	1	1.30394371939838	9.83333333333333
11	5	1	1	1.17574841907481	NaN
11	5	1	1	0.5414725455812	NaN
11	5	1	1	0.494017460634495	NaN
11	5	1	0	1.11258032047408	NaN
11	5	2	0	1.47240330752538	NaN
11	5	3	0	0.657036703574704	NaN
11	5	1	1	0.563613674621593	NaN
11	6	2	0	0.974703385811154	8.83333333333333
11	6	3	1	1.20182682629456	8.66666666666667
11	6	3	0	0.672287861219957	9.75
11	6	3	0	1.22243799096395	NaN
11	6	1	0	1.84483372476097	9.33333333333333
11	6	1	1	0.641942683141679	NaN
11	6	1	1	0.630682244485797	NaN
11	6	1	1	0.844987322849192	NaN
11	6	1	1	0.816457008815632	9.5
11	6	1	1	0.528285052572755	NaN
11	6	1	1	0.609315122404951	10
11	6	1	0	1.13626344691147	NaN
11	6	2	0	1.77507860399783	9.58333333333333
11	6	2	1	0.933590769393049	NaN
11	6	2	1	1.14974539524337	10
11	6	3	0	0.728811249893624	8.91666666666667
11	6	2	1	0.626124557431467	9
11	6	3	1	1.46270185407775	NaN
11	6	3	1	0.714066895154247	NaN
11	6	3	0	0.824258659180487	NaN
11	6	1	0	0.939015542426205	NaN
11	6	2	1	1.07278709039747	NaN
11	6	2	0	1.28766338377318	NaN
11	6	3	0	0.616277999797603	NaN
11	7	2	1	0.519349466085259	8.75
11	7	2	0	0.903339732074528	8.25
11	7	1	1	0.604743632757163	8
11	7	2	1	0.611782601372397	NaN
11	7	2	0	0.604321414972219	8.16666666666667
11	7	2	1	0.680159586288937	NaN
11	7	2	0	1.02423452233779	NaN
11	7	1	0	1.29605111348064	NaN
11	7	3	0	0.627966318843391	9.08333333333333
11	7	2	1	0.629752162054501	NaN
11	7	2	1	0.541040772153792	8.5
11	7	2	0	0.779365901791607	NaN
11	7	2	1	0.55855697073639	8.91666666666667
11	7	2	1	2.44824876944767	NaN
11	7	2	1	0.813428224391828	9
11	7	2	1	0.592586379461864	10
11	7	2	0	0.89948491553514	8.16666666666667
11	7	1	1	1.00691120614647	NaN
11	7	1	1	0.980820058070094	NaN
11	7	1	1	0.870295262240688	NaN
11	7	1	1	0.676621167658595	NaN
11	7	1	1	0.663699109129084	NaN
11	7	1	1	1.39621193138737	NaN
11	7	1	0	0.644488022888254	NaN
11	8	1	0	0.767687138391921	8.16666666666667
11	8	3	0	0.685368118698534	8
11	8	2	0	0.931363597112068	7.83333333333333
11	8	3	1	0.493962250264303	NaN
11	8	3	1	0.567296843524673	8.25
11	8	3	1	0.959993006687	NaN
11	8	3	0	0.55475948804451	NaN
11	8	3	1	0.665941499657492	NaN
11	8	3	0	0.523679941219598	9.16666666666667
11	8	3	0	1.2689424665441	NaN
11	8	1	0	0.534690163636697	8.58333333333333
11	8	3	0	1.50839056100813	NaN
11	8	2	1	0.690849871669343	9.33333333333333
11	8	2	0	0.833200616092654	NaN
11	8	1	0	1.14311802703742	8.58333333333333
11	8	1	1	0.951935477478401	7.91666666666667
11	8	3	1	1.13137980630927	9
11	8	2	0	0.757422609924106	NaN
11	8	1	1	1.12579895780073	NaN
11	8	1	1	0.584975134097476	NaN
11	8	1	1	0.488907315942924	NaN
11	8	1	1	0.5589094677307	NaN
11	8	1	1	0.61428157856426	NaN
11	8	1	0	0.636105247958767	NaN
12	1	2	0	2.04148550513037	NaN
12	1	2	1	1.2546482643711	NaN
12	1	2	0	2.23016000257667	6.16666666666667
12	1	2	1	2.60605651992182	5
12	1	2	1	3.14918827244719	6.08333333333333
12	1	2	1	1.71908999308835	6.41666666666667
12	1	1	1	2.52805875880404	7.25
12	1	3	1	2.74728200184245	NaN
12	1	3	0	1.8580978277605	NaN
12	1	2	0	2.48792875781692	NaN
12	1	3	1	2.50574567415424	NaN
12	1	3	0	2.50914469812051	6.5
12	1	3	1	1.74963944651518	6.41666666666667
12	1	2	0	2.50798844954761	7.66666666666667
12	1	1	0	2.02629678037692	NaN
12	1	2	1	3.35918665504369	NaN
12	1	2	1	2.55761051871241	7.5
12	1	2	1	2.24772988447785	NaN
12	1	2	1	1.92749539287888	NaN
12	1	2	1	1.71690384449994	NaN
12	1	2	0	1.52838082375729	NaN
12	1	3	0	1.09464816527407	NaN
12	1	1	0	0.936610184968231	6.5
12	1	1	0	2.70636276476125	NaN
12	2	3	0	1.41873858837153	NaN
12	2	2	1	1.59578760276463	NaN
12	2	2	0	0.867929656767046	7.58333333333333
12	2	2	0	0.817961810175348	6.41666666666667
12	2	3	1	1.79051302823518	5
12	2	3	0	3.27637950859935	7
12	2	1	0	1.1361457036005	6.5
[truncated: 1,913 more rows]
